# Supplementary material for: Optimizing agent-based transmission models for infectious diseases
Source: BMC Bioinformatics. 2015 Jun 2;16(1):183. doi: 10.1186/s12859-015-0612-2 (PMC4450454; doi:10.1186/s12859-015-0612-2)
Supplement: Additional file 2 — Free open source code. Documented C++ code with Makefiles. [file 12859_2015_612_MOESM2_ESM.zip]

Archive with 325 entries (275 files):
- indismo_software/
- indismo_software/.DS_Store
- __MACOSX/
- __MACOSX/indismo_software/
- __MACOSX/indismo_software/._.DS_Store
- indismo_software/archive.tar
- indismo_software/AUTHORS.txt
- indismo_software/DEPENDENCIES.txt
- indismo_software/INSTALL.txt
- indismo_software/LICENSE.txt
- indismo_software/LICENSE_GPL3.txt
- indismo_software/LICENSE_GTEST.txt
- indismo_software/LICENSE_TCLAP.txt
- indismo_software/Makefile
- indismo_software/PLATFORMS.txt
- indismo_software/README.txt
- indismo_software/src/
- indismo_software/src/.DS_Store
- indismo_software/src/CMakeBuildConfig.txt
- indismo_software/src/CMakeCMakeConfig.txt
- indismo_software/src/CMakeConfigReport.txt
- indismo_software/src/CMakeCPPConfig.txt
- indismo_software/src/CMakeLists.txt
- indismo_software/src/doc/
- indismo_software/src/doc/.DS_Store
- indismo_software/src/doc/CMakeLists.txt
- indismo_software/src/doc/doxygen_ref_man/
- indismo_software/src/doc/doxygen_ref_man/additional_input/
- indismo_software/src/doc/doxygen_ref_man/additional_input/mainpage.doxy
- indismo_software/src/doc/doxygen_ref_man/additional_input/namespaces.doxy
- indismo_software/src/doc/doxygen_ref_man/CMakeLists.txt
- indismo_software/src/doc/doxygen_ref_man/Doxyfile.cmake.in
- indismo_software/src/doc/doxygen_ref_man/ReferenceManual.html
- indismo_software/src/doc/latex_user_man/
- indismo_software/src/doc/latex_user_man/.DS_Store
- __MACOSX/indismo_software/src/
- __MACOSX/indismo_software/src/doc/
- __MACOSX/indismo_software/src/doc/latex_user_man/
- __MACOSX/indismo_software/src/doc/latex_user_man/._.DS_Store
- indismo_software/src/doc/latex_user_man/01-Introduction.tex
- indismo_software/src/doc/latex_user_man/02-Software.tex
- indismo_software/src/doc/latex_user_man/03-Simulator.tex
- indismo_software/src/doc/latex_user_man/CMakeLists.txt
- indismo_software/src/doc/latex_user_man/comp-commands.sty
- indismo_software/src/doc/latex_user_man/comp-listing.sty
- indismo_software/src/doc/latex_user_man/comp.sty
- indismo_software/src/doc/latex_user_man/images/
- indismo_software/src/doc/latex_user_man/images/screen_shot_config_file.pdf
- indismo_software/src/doc/latex_user_man/images/screen_shot_doxygen_API.pdf
- indismo_software/src/doc/latex_user_man/images/screen_shot_main_dir.pdf
- indismo_software/src/doc/latex_user_man/images/screen_shot_workspace_dir.pdf
- indismo_software/src/doc/latex_user_man/images/screenshot_doxygen_API.pdf
- indismo_software/src/doc/latex_user_man/images/screenshot_main_dir.pdf
- indismo_software/src/doc/latex_user_man/Makefile
- indismo_software/src/doc/latex_user_man/Refs.bib
- indismo_software/src/doc/latex_user_man/UserManual.pdf
- indismo_software/src/doc/latex_user_man/UserManual.tex
- indismo_software/src/doc/resources/
- indismo_software/src/doc/resources/cmake/
- indismo_software/src/doc/resources/cmake/FindLATEX.cmake
- indismo_software/src/doc/resources/cmake/UseLATEX.cmake
- indismo_software/src/doc/txt/
- indismo_software/src/doc/txt/CMakeLists.txt
- indismo_software/src/doc/txt/gpl3.txt
- indismo_software/src/main/
- indismo_software/src/main/.DS_Store
- indismo_software/src/main/CMakeLists.txt
- indismo_software/src/main/cpp/
- indismo_software/src/main/cpp/.DS_Store
- indismo_software/src/main/cpp/CMakeLists.txt
- indismo_software/src/main/cpp/common/
- indismo_software/src/main/cpp/common/AreaFactory.cpp
- indismo_software/src/main/cpp/common/AreaFactory.h
- indismo_software/src/main/cpp/common/ContactHandler.h
- indismo_software/src/main/cpp/common/IArea.h
- indismo_software/src/main/cpp/common/implementations.h
- indismo_software/src/main/cpp/common/PopulationBuilder.h
- indismo_software/src/main/cpp/flute/
- indismo_software/src/main/cpp/flute/Area.cpp
- indismo_software/src/main/cpp/flute/Area.h
- indismo_software/src/main/cpp/flute/Cluster.h
- indismo_software/src/main/cpp/flute/Person.h
- indismo_software/src/main/cpp/flute/Population.h
- indismo_software/src/main/cpp/fred/
- indismo_software/src/main/cpp/fred/Area.cpp
- indismo_software/src/main/cpp/fred/Area.h
- indismo_software/src/main/cpp/fred/Cluster.h
- indismo_software/src/main/cpp/fred/Person.h
- indismo_software/src/main/cpp/fred/Population.h
- indismo_software/src/main/cpp/output/
- indismo_software/src/main/cpp/output/CasesFile.cpp
- indismo_software/src/main/cpp/output/CasesFile.h
- indismo_software/src/main/cpp/output/SummaryFile.cpp
- indismo_software/src/main/cpp/output/SummaryFile.h
- indismo_software/src/main/cpp/sid/
- indismo_software/src/main/cpp/sid/Area.cpp
- indismo_software/src/main/cpp/sid/Area.h
- indismo_software/src/main/cpp/sid/Cluster.h
- indismo_software/src/main/cpp/sid/Population.h
- indismo_software/src/main/cpp/sim/
- indismo_software/src/main/cpp/sim/indismo.cpp
- indismo_software/src/main/cpp/sim/Simulator.cpp
- indismo_software/src/main/cpp/sim/Simulator.h
- indismo_software/src/main/cpp/util/
- indismo_software/src/main/cpp/util/conststr.h
- indismo_software/src/main/cpp/util/Random.h
- indismo_software/src/main/cpp/util/Stopwatch.h
- indismo_software/src/main/cpp/util/StringUtils.h
- indismo_software/src/main/cpp/util/TimeStamp.h
- indismo_software/src/main/cpp/util/TimeToString.h
- indismo_software/src/main/cpp/util/TrackIndexCase.h
- indismo_software/src/main/python/
- indismo_software/src/main/python/.DS_Store
- indismo_software/src/main/python/CMakeLists.txt
- indismo_software/src/main/python/sim_wrapper.py
- indismo_software/src/main/resources/
- indismo_software/src/main/resources/.DS_Store
- indismo_software/src/main/resources/CMakeLists.txt
- indismo_software/src/main/resources/config/
- indismo_software/src/main/resources/config/.DS_Store
- indismo_software/src/main/resources/config/config_ar_brooklyn.json
- indismo_software/src/main/resources/config/config_ar_nassau.json
- indismo_software/src/main/resources/config/config_default.json
- indismo_software/src/main/resources/config/config_pop_brooklyn.json
- indismo_software/src/main/resources/config/config_pop_nassau.json
- indismo_software/src/main/resources/data/
- indismo_software/src/main/resources/data/.DS_Store
- indismo_software/src/main/resources/data/DOWNLOAD.txt
- indismo_software/src/main/resources/data/nassau_synt_pop_sorted.csv
- indismo_software/src/main/resources/lib/
- indismo_software/src/main/resources/lib/CMakeLists.txt
- indismo_software/src/main/resources/lib/tclap/
- indismo_software/src/main/resources/lib/tclap/include/
- indismo_software/src/main/resources/lib/tclap/include/tclap/
- indismo_software/src/main/resources/lib/tclap/include/tclap/Arg.h
- indismo_software/src/main/resources/lib/tclap/include/tclap/ArgException.h
- indismo_software/src/main/resources/lib/tclap/include/tclap/ArgTraits.h
- indismo_software/src/main/resources/lib/tclap/include/tclap/CmdLine.h
- indismo_software/src/main/resources/lib/tclap/include/tclap/CmdLineInterface.h
- indismo_software/src/main/resources/lib/tclap/include/tclap/CmdLineOutput.h
- indismo_software/src/main/resources/lib/tclap/include/tclap/Constraint.h
- indismo_software/src/main/resources/lib/tclap/include/tclap/DocBookOutput.h
- indismo_software/src/main/resources/lib/tclap/include/tclap/HelpVisitor.h
- indismo_software/src/main/resources/lib/tclap/include/tclap/IgnoreRestVisitor.h
- indismo_software/src/main/resources/lib/tclap/include/tclap/MultiArg.h
- indismo_software/src/main/resources/lib/tclap/include/tclap/MultiSwitchArg.h
- indismo_software/src/main/resources/lib/tclap/include/tclap/OptionalUnlabeledTracker.h
- indismo_software/src/main/resources/lib/tclap/include/tclap/StandardTraits.h
- indismo_software/src/main/resources/lib/tclap/include/tclap/StdOutput.h
- indismo_software/src/main/resources/lib/tclap/include/tclap/SwitchArg.h
- indismo_software/src/main/resources/lib/tclap/include/tclap/UnlabeledMultiArg.h
- indismo_software/src/main/resources/lib/tclap/include/tclap/UnlabeledValueArg.h
- indismo_software/src/main/resources/lib/tclap/include/tclap/ValueArg.h
- indismo_software/src/main/resources/lib/tclap/include/tclap/ValuesConstraint.h
- indismo_software/src/main/resources/lib/tclap/include/tclap/VersionVisitor.h
- indismo_software/src/main/resources/lib/tclap/include/tclap/Visitor.h
- indismo_software/src/main/resources/lib/tclap/include/tclap/XorHandler.h
- indismo_software/src/main/resources/lib/tclap/include/tclap/ZshCompletionOutput.h
- indismo_software/src/main/resources/lib/trng-4.15/
- indismo_software/src/main/resources/lib/trng-4.15/AUTHORS
- indismo_software/src/main/resources/lib/trng-4.15/CMakeLists.txt
- indismo_software/src/main/resources/lib/trng-4.15/include/
- indismo_software/src/main/resources/lib/trng-4.15/include/trng/
- indismo_software/src/main/resources/lib/trng-4.15/include/trng/bernoulli_dist.hpp
- indismo_software/src/main/resources/lib/trng-4.15/include/trng/beta_dist.hpp
- indismo_software/src/main/resources/lib/trng-4.15/include/trng/binomial_dist.hpp
- indismo_software/src/main/resources/lib/trng-4.15/include/trng/cauchy_dist.hpp
- indismo_software/src/main/resources/lib/trng-4.15/include/trng/chi_square_dist.hpp
- indismo_software/src/main/resources/lib/trng-4.15/include/trng/config.hpp
- indismo_software/src/main/resources/lib/trng-4.15/include/trng/constants.hpp
- indismo_software/src/main/resources/lib/trng-4.15/include/trng/correlated_normal_dist.hpp
- indismo_software/src/main/resources/lib/trng-4.15/include/trng/cuda.hpp
- indismo_software/src/main/resources/lib/trng-4.15/include/trng/discrete_dist.hpp
- indismo_software/src/main/resources/lib/trng-4.15/include/trng/exponential_dist.hpp
- indismo_software/src/main/resources/lib/trng-4.15/include/trng/extreme_value_dist.hpp
- indismo_software/src/main/resources/lib/trng-4.15/include/trng/fast_discrete_dist.hpp
- indismo_software/src/main/resources/lib/trng-4.15/include/trng/gamma_dist.hpp
- indismo_software/src/main/resources/lib/trng-4.15/include/trng/generate_canonical.hpp
- indismo_software/src/main/resources/lib/trng-4.15/include/trng/geometric_dist.hpp
- indismo_software/src/main/resources/lib/trng-4.15/include/trng/hypergeometric_dist.hpp
- indismo_software/src/main/resources/lib/trng-4.15/include/trng/int_math.hpp
- indismo_software/src/main/resources/lib/trng-4.15/include/trng/lagfib2plus.hpp
- indismo_software/src/main/resources/lib/trng-4.15/include/trng/lagfib2xor.hpp
- indismo_software/src/main/resources/lib/trng-4.15/include/trng/lagfib4plus.hpp
- indismo_software/src/main/resources/lib/trng-4.15/include/trng/lagfib4xor.hpp
- indismo_software/src/main/resources/lib/trng-4.15/include/trng/lcg64.cc
- indismo_software/src/main/resources/lib/trng-4.15/include/trng/lcg64.hpp
- indismo_software/src/main/resources/lib/trng-4.15/include/trng/lcg64_shift.cc
- indismo_software/src/main/resources/lib/trng-4.15/include/trng/lcg64_shift.hpp
- indismo_software/src/main/resources/lib/trng-4.15/include/trng/limits.hpp
- indismo_software/src/main/resources/lib/trng-4.15/include/trng/logistic_dist.hpp
- indismo_software/src/main/resources/lib/trng-4.15/include/trng/lognormal_dist.hpp
- indismo_software/src/main/resources/lib/trng-4.15/include/trng/math.hpp
- indismo_software/src/main/resources/lib/trng-4.15/include/trng/maxwell_dist.hpp
- indismo_software/src/main/resources/lib/trng-4.15/include/trng/minstd.cc
- indismo_software/src/main/resources/lib/trng-4.15/include/trng/minstd.hpp
- indismo_software/src/main/resources/lib/trng-4.15/include/trng/mrg2.cc
- indismo_software/src/main/resources/lib/trng-4.15/include/trng/mrg2.hpp
- indismo_software/src/main/resources/lib/trng-4.15/include/trng/mrg3.cc
- indismo_software/src/main/resources/lib/trng-4.15/include/trng/mrg3.hpp
- indismo_software/src/main/resources/lib/trng-4.15/include/trng/mrg3s.cc
- indismo_software/src/main/resources/lib/trng-4.15/include/trng/mrg3s.hpp
- indismo_software/src/main/resources/lib/trng-4.15/include/trng/mrg4.cc
- indismo_software/src/main/resources/lib/trng-4.15/include/trng/mrg4.hpp
- indismo_software/src/main/resources/lib/trng-4.15/include/trng/mrg5.cc
- indismo_software/src/main/resources/lib/trng-4.15/include/trng/mrg5.hpp
- indismo_software/src/main/resources/lib/trng-4.15/include/trng/mrg5s.cc
- indismo_software/src/main/resources/lib/trng-4.15/include/trng/mrg5s.hpp
- indismo_software/src/main/resources/lib/trng-4.15/include/trng/mt19937.cc
- indismo_software/src/main/resources/lib/trng-4.15/include/trng/mt19937.hpp
- indismo_software/src/main/resources/lib/trng-4.15/include/trng/mt19937_64.cc
- indismo_software/src/main/resources/lib/trng-4.15/include/trng/mt19937_64.hpp
- indismo_software/src/main/resources/lib/trng-4.15/include/trng/normal_dist.hpp
- indismo_software/src/main/resources/lib/trng-4.15/include/trng/pareto_dist.hpp
- indismo_software/src/main/resources/lib/trng-4.15/include/trng/poisson_dist.hpp
- indismo_software/src/main/resources/lib/trng-4.15/include/trng/powerlaw_dist.hpp
- indismo_software/src/main/resources/lib/trng-4.15/include/trng/rayleigh_dist.hpp
- indismo_software/src/main/resources/lib/trng-4.15/include/trng/snedecor_f_dist.hpp
- indismo_software/src/main/resources/lib/trng-4.15/include/trng/special_functions.hpp
- indismo_software/src/main/resources/lib/trng-4.15/include/trng/static_assertion.hpp
- indismo_software/src/main/resources/lib/trng-4.15/include/trng/student_t_dist.hpp
- indismo_software/src/main/resources/lib/trng-4.15/include/trng/tent_dist.hpp
- indismo_software/src/main/resources/lib/trng-4.15/include/trng/truncated_normal_dist.hpp
- indismo_software/src/main/resources/lib/trng-4.15/include/trng/twosided_exponential_dist.hpp
- indismo_software/src/main/resources/lib/trng-4.15/include/trng/uniform01_dist.hpp
- indismo_software/src/main/resources/lib/trng-4.15/include/trng/uniform_dist.hpp
- indismo_software/src/main/resources/lib/trng-4.15/include/trng/uniform_int_dist.hpp
- indismo_software/src/main/resources/lib/trng-4.15/include/trng/uniformxx.hpp
- indismo_software/src/main/resources/lib/trng-4.15/include/trng/utility.hpp
- indismo_software/src/main/resources/lib/trng-4.15/include/trng/weibull_dist.hpp
- indismo_software/src/main/resources/lib/trng-4.15/include/trng/yarn2.cc
- indismo_software/src/main/resources/lib/trng-4.15/include/trng/yarn2.hpp
- indismo_software/src/main/resources/lib/trng-4.15/include/trng/yarn3.cc
- indismo_software/src/main/resources/lib/trng-4.15/include/trng/yarn3.hpp
- indismo_software/src/main/resources/lib/trng-4.15/include/trng/yarn3s.cc
- indismo_software/src/main/resources/lib/trng-4.15/include/trng/yarn3s.hpp
- indismo_software/src/main/resources/lib/trng-4.15/include/trng/yarn4.cc
- indismo_software/src/main/resources/lib/trng-4.15/include/trng/yarn4.hpp
- indismo_software/src/main/resources/lib/trng-4.15/include/trng/yarn5.cc
- indismo_software/src/main/resources/lib/trng-4.15/include/trng/yarn5.hpp
- indismo_software/src/main/resources/lib/trng-4.15/include/trng/yarn5s.cc
- indismo_software/src/main/resources/lib/trng-4.15/include/trng/yarn5s.hpp
- indismo_software/src/main/resources/lib/trng-4.15/src/
- indismo_software/src/main/resources/lib/trng-4.15/src/lcg64.cc
- indismo_software/src/main/resources/lib/trng-4.15/src/lcg64_shift.cc
- indismo_software/src/main/resources/lib/trng-4.15/src/minstd.cc
- indismo_software/src/main/resources/lib/trng-4.15/src/mrg2.cc
- indismo_software/src/main/resources/lib/trng-4.15/src/mrg3.cc
- indismo_software/src/main/resources/lib/trng-4.15/src/mrg3s.cc
- indismo_software/src/main/resources/lib/trng-4.15/src/mrg4.cc
- indismo_software/src/main/resources/lib/trng-4.15/src/mrg5.cc
- indismo_software/src/main/resources/lib/trng-4.15/src/mrg5s.cc
- indismo_software/src/main/resources/lib/trng-4.15/src/mt19937.cc
- indismo_software/src/main/resources/lib/trng-4.15/src/mt19937_64.cc
- indismo_software/src/main/resources/lib/trng-4.15/src/yarn2.cc
- indismo_software/src/main/resources/lib/trng-4.15/src/yarn3.cc
- indismo_software/src/main/resources/lib/trng-4.15/src/yarn3s.cc
- indismo_software/src/main/resources/lib/trng-4.15/src/yarn4.cc
- indismo_software/src/main/resources/lib/trng-4.15/src/yarn5.cc
- indismo_software/src/main/resources/lib/trng-4.15/src/yarn5s.cc
- indismo_software/src/main/resources/make/
- indismo_software/src/main/resources/make/MakeLocalConfig
- indismo_software/src/test/
- indismo_software/src/test/.DS_Store
- indismo_software/src/test/CMakeLists.txt
- indismo_software/src/test/cpp/
- indismo_software/src/test/cpp/.DS_Store
- indismo_software/src/test/cpp/CMakeLists.txt
- indismo_software/src/test/cpp/gtester/
- indismo_software/src/test/cpp/gtester/BatchDemos.cpp
- indismo_software/src/test/cpp/gtester/CMakeLists.txt
- indismo_software/src/test/cpp/gtester/main.cpp
- indismo_software/src/test/resources/
- indismo_software/src/test/resources/.DS_Store
- __MACOSX/indismo_software/src/test/
- __MACOSX/indismo_software/src/test/resources/
- __MACOSX/indismo_software/src/test/resources/._.DS_Store
- indismo_software/src/test/resources/CMakeLists.txt
- indismo_software/src/test/resources/lib/
- indismo_software/src/test/resources/lib/.DS_Store
- __MACOSX/indismo_software/src/test/resources/lib/
- __MACOSX/indismo_software/src/test/resources/lib/._.DS_Store
- indismo_software/src/test/resources/lib/CMakeLists.txt
- indismo_software/src/test/resources/lib/gtest/
- indismo_software/src/test/resources/lib/gtest/.DS_Store
- __MACOSX/indismo_software/src/test/resources/lib/gtest/
- __MACOSX/indismo_software/src/test/resources/lib/gtest/._.DS_Store
- indismo_software/src/test/resources/lib/gtest/CMakeLists.txt
- indismo_software/src/test/resources/lib/gtest/gtest/
- indismo_software/src/test/resources/lib/gtest/gtest/gtest-death-test.h
- indismo_software/src/test/resources/lib/gtest/gtest/gtest-message.h
- indismo_software/src/test/resources/lib/gtest/gtest/gtest-param-test.h
- indismo_software/src/test/resources/lib/gtest/gtest/gtest-param-test.h.pump
- indismo_software/src/test/resources/lib/gtest/gtest/gtest-printers.h
- indismo_software/src/test/resources/lib/gtest/gtest/gtest-spi.h
- indismo_software/src/test/resources/lib/gtest/gtest/gtest-test-part.h
- indismo_software/src/test/resources/lib/gtest/gtest/gtest-typed-test.h
- indismo_software/src/test/resources/lib/gtest/gtest/gtest.h
- indismo_software/src/test/resources/lib/gtest/gtest/gtest_pred_impl.h
- indismo_software/src/test/resources/lib/gtest/gtest/gtest_prod.h
[truncated: 25 more entries]
