# Supplementary material for: Optimizing agent-based transmission models for infectious diseases
Source: BMC Bioinformatics. 2015 Jun 2;16(1):183. doi: 10.1186/s12859-015-0612-2 (PMC4450454; doi:10.1186/s12859-015-0612-2)
Supplement: Additional file 2 — Free open source code. Documented C++ code with Makefiles. [file 12859_2015_612_MOESM2_ESM.zip › indismo_software/DEPENDENCIES.txt]

#############################################################################
#  This file is part of the indismo software. 
#  It is free software: you can redistribute it and/or modify
#  it under the terms of the GNU General Public License as published by 
#  the Free Software Foundation, either version 3 of the License, or any 
#  later version.
#  The software is distributed in the hope that it will be useful,
#  but WITHOUT ANY WARRANTY; without even the implied warranty of
#  MERCHANTABILITY or FITNESS FOR A PARTICULAR PURPOSE.  See the
#  GNU General Public License for more details.
#  You should have received a copy of the GNU General Public License,
#  along with the software. If not, see <http://www.gnu.org/licenses/>.
#  see http://www.gnu.org/licenses/.
#
#  Copyright 2015, L.Willem, S.Stijven & J.Broeckhove, University of Antwerp.
#############################################################################

=============================================================================
    Dependencies:
=============================================================================
The project depends on a number of resources, all included in source 
format: Google Test framework, TCLAP.


#############################################################################
