# Supplementary material for: Optimizing agent-based transmission models for infectious diseases
Source: BMC Bioinformatics. 2015 Jun 2;16(1):183. doi: 10.1186/s12859-015-0612-2 (PMC4450454; doi:10.1186/s12859-015-0612-2)
Supplement: Additional file 2 — Free open source code. Documented C++ code with Makefiles. [file 12859_2015_612_MOESM2_ESM.zip › indismo_software/Makefile]

#############################################################################
#  This file is part of the indismo software. 
#  It is free software: you can redistribute it and/or modify
#  it under the terms of the GNU General Public License as published by 
#  the Free Software Foundation, either version 3 of the License, or any 
#  later version.
#  The software is distributed in the hope that it will be useful,
#  but WITHOUT ANY WARRANTY; without even the implied warranty of
#  MERCHANTABILITY or FITNESS FOR A PARTICULAR PURPOSE.  See the
#  GNU General Public License for more details.
#  You should have received a copy of the GNU General Public License,
#  along with the software. If not, see <http://www.gnu.org/licenses/>.
#  see http://www.gnu.org/licenses/.
#
#  Copyright 2015, L.Willem, S.Stijven & J.Broeckhove, University of Antwerp.
#############################################################################
#
#   Meta makefile calls cmake to do the heavy lifting. It first
#   includes the file MakeLocalConfig (if it exists) for local
#   configuration. If no such file exists the defaults below apply.
#   Personal customization should be done in the file MakeLocalConfig.
#
#############################################################################

#============================================================================
#   Project name
#============================================================================
PROJECT = INDISMO

#============================================================================
#   Load MakeLocalConfig (if it exists) to override defaults below
#============================================================================
MakeLocalConfig = $(wildcard MakeLocalConfig)
ifeq ($(MakeLocalConfig),MakeLocalConfig)
	include MakeLocalConfig
endif
#============================================================================
# 	CMake command
#============================================================================
ifeq ($(CMAKE),)
	CMAKE = cmake
endif

#============================================================================
#   Platform info: Windows, Mac, Linux/UNIX
#============================================================================
ifdef SystemRoot
	# Compiling for MinGW on Windows
	ifeq ($(CMAKE_GENERATOR),)
		CMAKE_GENERATOR = "MinGW Makefiles"
	endif
else
	# Compiling for Mac OSX or *nix
	ifeq ($(CMAKE_GENERATOR),)
		CMAKE_GENERATOR = "Unix Makefiles"
	endif
endif

#============================================================================
#   MACRO definitions to pass on to cmake
#============================================================================
ifneq ($(CMAKE_GENERATOR),)
	CMAKE_ARGS += -DCMAKE_GENERATOR=$(CMAKE_GENERATOR)
endif
ifneq ($(CMAKE_BUILD_TYPE),)
	CMAKE_ARGS += -DCMAKE_BUILD_TYPE:STRING=$(CMAKE_BUILD_TYPE)
endif
ifneq ($(CMAKE_INSTALL_PREFIX),)
	CMAKE_ARGS += -DCMAKE_INSTALL_PREFIX:PATH=$(CMAKE_INSTALL_PREFIX)
endif
ifneq ($(CMAKE_C_COMPILER),)
	CMAKE_ARGS += -DCMAKE_C_COMPILER:FILEPATH=$(CMAKE_C_COMPILER)
endif
ifneq ($(CMAKE_CXX_COMPILER),)
	CMAKE_ARGS += -DCMAKE_CXX_COMPILER:FILEPATH=$(CMAKE_CXX_COMPILER)
endif
ifneq ($(CMAKE_CXX_FLAGS),)
	CMAKE_ARGS += -DCMAKE_CXX_FLAGS:STRING=$(CMAKE_CXX_FLAGS)
endif
ifneq ($(CMAKE_CXX_FLAGS_DEBUG),)
	CMAKE_ARGS += -DCMAKE_CXX_FLAGS_DEBUG:STRING=$(CMAKE_CXX_FLAGS_DEBUG)
endif
ifneq ($(INDISMO_INCLUDE_DOC),)
	CMAKE_ARGS += -DINDISMO_INCLUDE_DOC:BOOL=$(INDISMO_INCLUDE_DOC)
endif
ifneq ($(INDISMO_VERBOSE_TESTING),)
	CMAKE_ARGS += -DINDISMO_VERBOSE_TESTING:BOOL=$(INDISMO_VERBOSE_TESTING)
endif
ifeq ($(BUILD_DIR),)
	BUILD_DIR = ./target
endif

#============================================================================
#   Targets
#============================================================================
.PHONY: help configure bootstrap all build_all build_main build_test
.PHONY: install install_all install_main install_test package   
.PHONY: test installcheck distclean remove_build

help:
	@ $(CMAKE) -E echo " "
	@ $(CMAKE) -E echo " Read INSTALL.txt in this directory for a brief overview."
	@ $(CMAKE) -E echo "    "
	@ $(CMAKE) -E echo " Current macro values are (cmake will use an appropriate"
	@ $(CMAKE) -E echo " default for any macro that has not been set):"
	@ $(CMAKE) -E echo "   BUILD_DIR                  : " $(BUILD_DIR)
	@ $(CMAKE) -E echo "   CMAKE_GENERATOR            : " $(CMAKE_GENERATOR)
	@ $(CMAKE) -E echo "   CMAKE_C_COMPILER           : " $(CMAKE_C_COMPILER)
	@ $(CMAKE) -E echo "   CMAKE_CXX_COMPILER         : " $(CMAKE_CXX_COMPILER)
	@ $(CMAKE) -E echo "   CMAKE_CXX_FLAGS            : " $(CMAKE_CXX_FLAGS)
	@ $(CMAKE) -E echo "   CMAKE_BUILD_TYPE           : " $(CMAKE_BUILD_TYPE)
	@ $(CMAKE) -E echo "   CMAKE_INSTALL_PREFIX       : " $(CMAKE_INSTALL_PREFIX)
	@ $(CMAKE) -E echo "   INDISMO_INCLUDE_DOC        : " $(INDISMO_INCLUDE_DOC)
	@ $(CMAKE) -E echo "   INDISMO_VERBOSE_TESTING    : " $(INDISMO_VERBOSE_TESTING)
	@ $(CMAKE) -E echo " "
				
configure:
	$(CMAKE) -E make_directory $(BUILD_DIR)
	$(CMAKE) -E chdir $(BUILD_DIR) $(CMAKE) $(CMAKE_ARGS) ../src

all: configure
	$(MAKE) $(PARALLEL_MAKE) -C $(BUILD_DIR) all

install: configure
	$(MAKE) $(PARALLEL_MAKE) -C $(BUILD_DIR) --no-print-directory install   
	
install_main: configure
	$(MAKE) $(PARALLEL_MAKE) -C $(BUILD_DIR)/main --no-print-directory install

install_test: install_main
	$(MAKE) $(PARALLEL_MAKE) -C $(BUILD_DIR)/test --no-print-directory install

distclean clean:
	$(CMAKE) -E remove_directory $(BUILD_DIR)

test installcheck: install_test
	$(MAKE) -C $(BUILD_DIR)/test --no-print-directory run_ctest 
	
#############################################################################
