# Supplementary material for: Optimizing agent-based transmission models for infectious diseases
Source: BMC Bioinformatics. 2015 Jun 2;16(1):183. doi: 10.1186/s12859-015-0612-2 (PMC4450454; doi:10.1186/s12859-015-0612-2)
Supplement: Additional file 2 — Free open source code. Documented C++ code with Makefiles. [file 12859_2015_612_MOESM2_ESM.zip › indismo_software/src/CMakeBuildConfig.txt]

#############################################################################
#  This file is part of the indismo software. 
#  It is free software: you can redistribute it and/or modify
#  it under the terms of the GNU General Public License as published by 
#  the Free Software Foundation, either version 3 of the License, or any 
#  later version.
#  The software is distributed in the hope that it will be useful,
#  but WITHOUT ANY WARRANTY; without even the implied warranty of
#  MERCHANTABILITY or FITNESS FOR A PARTICULAR PURPOSE.  See the
#  GNU General Public License for more details.
#  You should have received a copy of the GNU General Public License,
#  along with the software. If not, see <http://www.gnu.org/licenses/>.
#  see http://www.gnu.org/licenses/.
#
#  Copyright 2015, L.Willem, S.Stijven & J.Broeckhove, University of Antwerp.
#############################################################################
#
#  Macros related to build & install procedures
#
#############################################################################

#============================================================================
# Tweaking advanced / non-advanced:
#============================================================================
mark_as_advanced( CMAKE_OSX_ARCHITECTURES CMAKE_OSX_DEPLOYMENT_TARGET CMAKE_OSX_SYSROOT )
mark_as_advanced( CLEAR CMAKE_CXX_COMPILER   )

#============================================================================
# User defined options:
#============================================================================
option( INDISMO_INCLUDE_DOC 
	"Exclude doc directory from build and install."  OFF 
)
option( INDISMO_VERBOSE_TESTING  
	"Run tests in verbose mode."  OFF 
)

#============================================================================
# INSTALL LOCATION for bin, doc etc.
#============================================================================
set( BIN_INSTALL_LOCATION	 	bin    )
set( LIB_INSTALL_LOCATION 		lib    )
set( DATA_INSTALL_LOCATION		data   )
set( CONFIG_INSTALL_LOCATION 	config )
set( DOC_INSTALL_LOCATION		doc    )
set( TESTS_INSTALL_LOCATION		tests  )

#############################################################################
