# Supplementary material for: Optimizing agent-based transmission models for infectious diseases
Source: BMC Bioinformatics. 2015 Jun 2;16(1):183. doi: 10.1186/s12859-015-0612-2 (PMC4450454; doi:10.1186/s12859-015-0612-2)
Supplement: Additional file 2 — Free open source code. Documented C++ code with Makefiles. [file 12859_2015_612_MOESM2_ESM.zip › indismo_software/src/CMakeConfigReport.txt]

#############################################################################
#  This file is part of the indismo software. 
#  It is free software: you can redistribute it and/or modify
#  it under the terms of the GNU General Public License as published by 
#  the Free Software Foundation, either version 3 of the License, or any 
#  later version.
#  The software is distributed in the hope that it will be useful,
#  but WITHOUT ANY WARRANTY; without even the implied warranty of
#  MERCHANTABILITY or FITNESS FOR A PARTICULAR PURPOSE.  See the
#  GNU General Public License for more details.
#  You should have received a copy of the GNU General Public License,
#  along with the software. If not, see <http://www.gnu.org/licenses/>.
#  see http://www.gnu.org/licenses/.
#
#  Copyright 2015, L.Willem, S.Stijven & J.Broeckhove, University of Antwerp.
#############################################################################
#
#  Report config info.
#
#############################################################################

#============================================================================
# Overview report:
#============================================================================
message( STATUS " \n " )
if ( MERCURIAL_FOUND )
	message( STATUS "------> Mercurial revision id: ${INDISMO_HG_ID} "           )
	message( STATUS "------> Mercurial sequence id: ${INDISMO_HG_CHANGESET} "    )	
	message( STATUS "------> Mercurial commit date: ${INDISMO_HG_DATE} "         )

endif()
message( STATUS " " )
message( STATUS "------> INDISMO_INCLUDE_DOC        : ${INDISMO_INCLUDE_DOC} "      )
message( STATUS "------> INDISMO_VERBOSE_TESTING    : ${INDISMO_VERBOSE_TESTING} "  )
#
message( STATUS " " )
message( STATUS "------> CMAKE_BUILD_TYPE            : ${CMAKE_BUILD_TYPE} "          )
message( STATUS "------> CMAKE_BINARY_DIR            : ${CMAKE_BINARY_DIR} "          )
message( STATUS "------> CMAKE_INSTALL_PREFIX        : ${CMAKE_INSTALL_PREFIX}"       )
message( STATUS "------> CMAKE_CXX_COMPILER          : ${CMAKE_CXX_COMPILER}"         )
message( STATUS "------> CMAKE_CXX_COMPILER_ID       : ${CMAKE_CXX_COMPILER_ID}"      )
message( STATUS "------> CMAKE_CXX_COMPILER_VERSION  : ${CMAKE_CXX_COMPILER_VERSION}" )
message( STATUS "------> CMAKE_CXX_FLAGS             : ${CMAKE_CXX_FLAGS}"            )
if( CMAKE_BUILD_TYPE MATCHES "^[Rr]elease$" )
	message( STATUS "------> CMAKE_CXX_FLAGS_RELEASE     : ${CMAKE_CXX_FLAGS_RELEASE}" )
endif()
if( CMAKE_BUILD_TYPE MATCHES "^[Dd]ebug$" )
	message( STATUS "------> CMAKE_CXX_FLAGS_DEBUG       : ${CMAKE_CXX_FLAGS_DEBUG}"   )
endif()
#
message( STATUS "" )
message( STATUS "Report complete." )

#############################################################################
