# Supplementary material for: Optimizing agent-based transmission models for infectious diseases
Source: BMC Bioinformatics. 2015 Jun 2;16(1):183. doi: 10.1186/s12859-015-0612-2 (PMC4450454; doi:10.1186/s12859-015-0612-2)
Supplement: Additional file 2 — Free open source code. Documented C++ code with Makefiles. [file 12859_2015_612_MOESM2_ESM.zip › indismo_software/src/CMakeCPPConfig.txt]

#############################################################################
#  This file is part of the indismo software. 
#  It is free software: you can redistribute it and/or modify
#  it under the terms of the GNU General Public License as published by 
#  the Free Software Foundation, either version 3 of the License, or any 
#  later version.
#  The software is distributed in the hope that it will be useful,
#  but WITHOUT ANY WARRANTY; without even the implied warranty of
#  MERCHANTABILITY or FITNESS FOR A PARTICULAR PURPOSE.  See the
#  GNU General Public License for more details.
#  You should have received a copy of the GNU General Public License,
#  along with the software. If not, see <http://www.gnu.org/licenses/>.
#  see http://www.gnu.org/licenses/.
#
#  Copyright 2015, L.Willem, S.Stijven & J.Broeckhove, University of Antwerp.
#############################################################################
#
#  This file contains the C++ compile & link configuration.
#  It is meant to be included in the src/CMakeLists.txt and 
#  to provide identical C++ configuration for the main/cpp 
#  and the test/ccp directories and subdirectories.
#
#############################################################################

#----------------------------------------------------------------------------
# Check CMAKE_BUILD_TYPE
#----------------------------------------------------------------------------
if( NOT (CMAKE_BUILD_TYPE MATCHES "Release" OR CMAKE_BUILD_TYPE MATCHES "Debug") )
	message(FATAL_ERROR  "========> CMAKE_BUILD_TYPE HAS TO MATCH EITHER Release OR Debug." )
endif()

#----------------------------------------------------------------------------
# Compile flags
#----------------------------------------------------------------------------
set( CMAKE_CXX_FLAGS         "${CMAKE_CXX_FLAGS} -Wall -Wno-unknown-pragmas -Wno-array-bounds" )
set( CMAKE_CXX_FLAGS_RELEASE "${CMAKE_CXX_FLAGS_RELEASE} -Ofast" )
set( CMAKE_CXX_FLAGS_DEBUG   "${CMAKE_CXX_FLAGS_DEBUG} -O0"   )

#----------------------------------------------------------------------------
# Platform dependent compile flags
#----------------------------------------------------------------------------
if( CMAKE_CXX_COMPILER_ID STREQUAL "Clang" AND CMAKE_HOST_APPLE )
	add_definitions( -D__APPLE__ )
	set( CMAKE_CXX_FLAGS           "${CMAKE_CXX_FLAGS} -std=c++11 -stdlib=libc++")
elseif( CMAKE_CXX_COMPILER_ID STREQUAL "Clang" AND NOT CMAKE_HOST_APPLE )
	set( CMAKE_CXX_FLAGS           "${CMAKE_CXX_FLAGS} -std=c++11" )
	add_definitions( -D__extern_always_inline=inline )
elseif( NOT WIN32 AND CMAKE_CXX_COMPILER_ID STREQUAL "GNU" )
	set( CMAKE_CXX_FLAGS 	       "${CMAKE_CXX_FLAGS} -fPIC -std=c++11" )
	set( CMAKE_C_FLAGS             "${CMAKE_C_FLAGS} -fPIC" )
elseif( WIN32 )
	set( CMAKE_CXX_FLAGS 	"${CMAKE_CXX_FLAGS} -std=c++0x -U__STRICT_ANSI__ -mthreads" )
endif()
#
include_directories( ${CMAKE_HOME_DIRECTORY}/main/cpp             )
include_directories( ${CMAKE_HOME_DIRECTORY}/main/cpp/common      )

#----------------------------------------------------------------------------
# Standard math lib
#----------------------------------------------------------------------------
set( LIBS   ${LIBS}   m )

#----------------------------------------------------------------------------
# TCLAP Library (command line processing)
#----------------------------------------------------------------------------
include_directories( SYSTEM ${CMAKE_HOME_DIRECTORY}/main/resources/lib/tclap/include )

#----------------------------------------------------------------------------
# Tina's Random Number Generator (TRNG) library and paths
#----------------------------------------------------------------------------
include_directories( SYSTEM ${CMAKE_HOME_DIRECTORY}/main/resources/lib/trng-4.15/include )
set( LIBS ${LIBS} trng )

#----------------------------------------------------------------------------
# Linking.
#----------------------------------------------------------------------------
set( BUILD_SHARED_LIBS 	    ON 	 )
set( CMAKE_INSTALL_RPATH    ${CMAKE_INSTALL_PREFIX}/bin )

#----------------------------------------------------------------------------
# Win32/MinGW specific link configuration
#----------------------------------------------------------------------------
if( WIN32 )
	#------------- Setting linker flags
	# DO NOT BREAK THE LINES BELOW: THAT MAKES THE THE LINK STEP BREAK 
	set( CMAKE_EXE_LINKER_FLAGS "${CMAKE_EXE_LINKER_FLAGS} -mthreads -Wl,--allow-multiple-definition -Wl,-enable-auto-import")
	set( CMAKE_SHARED_LINKER_FLAGS "${CMAKE_SHARED_LINKER_FLAGS} -mthreads -Wl,--allow-multiple-definition -Wl,-enable-auto-import -Wl,-enable-runtime-pseudo-reloc -Wl,-subsystem,windows")		
	#------------- MinGW specific libs
	set( LIBS   ${LIBS}   mingw32 wsock32 )
endif()

#############################################################################
