# Supplementary material for: Optimizing agent-based transmission models for infectious diseases
Source: BMC Bioinformatics. 2015 Jun 2;16(1):183. doi: 10.1186/s12859-015-0612-2 (PMC4450454; doi:10.1186/s12859-015-0612-2)
Supplement: Additional file 2 — Free open source code. Documented C++ code with Makefiles. [file 12859_2015_612_MOESM2_ESM.zip › indismo_software/src/CMakeLists.txt]

#############################################################################
#  This file is part of the indismo software. 
#  It is free software: you can redistribute it and/or modify
#  it under the terms of the GNU General Public License as published by 
#  the Free Software Foundation, either version 3 of the License, or any 
#  later version.
#  The software is distributed in the hope that it will be useful,
#  but WITHOUT ANY WARRANTY; without even the implied warranty of
#  MERCHANTABILITY or FITNESS FOR A PARTICULAR PURPOSE.  See the
#  GNU General Public License for more details.
#  You should have received a copy of the GNU General Public License,
#  along with the software. If not, see <http://www.gnu.org/licenses/>.
#  see http://www.gnu.org/licenses/.
#
#  Copyright 2015, L.Willem, S.Stijven & J.Broeckhove, University of Antwerp.
#############################################################################
#
#  CMake config related to indismo use.
#
#############################################################################
cmake_minimum_required(VERSION 2.8)

#============================================================================
# Macros that need to be set prior to project definition:
#============================================================================
set( CMAKE_BUILD_TYPE "Release"
	CACHE STRING "Build type: None Debug Release RelWithDebInfo MinSizeRel." )
#
set( CMAKE_INSTALL_PREFIX  "${CMAKE_BINARY_DIR}/installed" 
	CACHE PATH "Prefix prepended to install directories" )
#
set( CMAKE_PROGRAM_PATH  "/opt/local/bin;/usr/texbin;/usr/local/bin;/usr/bin;C:/Program\ Files/TortoiseHg" 
	CACHE PATH "Where to look with find_program." )
	
#============================================================================
# Project name, configuration for CMake, macros for build & install.
#============================================================================
project( INDISMO )
include( CMakeCMakeConfig.txt )
include( CMakeBuildConfig.txt )

#============================================================================
# Configuration for CPP.
#============================================================================
include( CMakeCPPConfig.txt    )
 	

#============================================================================
# Configuration for DOXYGEN.
#============================================================================
if( INDISMO_INCLUDE_DOC ) 	
	find_package( Doxygen )
endif()
  	
#============================================================================
# Configuration for LATEX.
#============================================================================
if( INDISMO_INCLUDE_DOC ) 	
	message( "FIND PACKAGE_LATEX" )           
	find_package( LATEX )
	if( NOT "${PDFLATEX_COMPILER}" STREQUAL "PDFLATEX_COMPILER-NOTFOUND" )
		set( LATEX_FOUND YES )
		
	endif()
	message( ${PDFLATEX_COMPILER} )   
endif()

#============================================================================
# Add subdirs
#============================================================================
add_subdirectory( main )
add_subdirectory( test )
if( INDISMO_INCLUDE_DOC )
	add_subdirectory( doc )
endif()	

#============================================================================
# Overview report:
#============================================================================
include( CMakeConfigReport.txt )

#############################################################################
