# Supplementary material for: Optimizing agent-based transmission models for infectious diseases
Source: BMC Bioinformatics. 2015 Jun 2;16(1):183. doi: 10.1186/s12859-015-0612-2 (PMC4450454; doi:10.1186/s12859-015-0612-2)
Supplement: Additional file 2 — Free open source code. Documented C++ code with Makefiles. [file 12859_2015_612_MOESM2_ESM.zip › indismo_software/src/doc/doxygen_ref_man/additional_input/namespaces.doxy]

/*
 *  This file is part of the indismo software.
 *  It is free software: you can redistribute it and/or modify it
 *  under the terms of the GNU General Public License as published by
 *  the Free Software Foundation, either version 3 of the License, or
 *  any later version.
 *  The software is distributed in the hope that it will be useful,
 *  but WITHOUT ANY WARRANTY; without even the implied warranty of
 *  MERCHANTABILITY or FITNESS FOR A PARTICULAR PURPOSE.  See the
 *  GNU General Public License for more details.
 *  You should have received a copy of the GNU General Public License
 *  along with the software. If not, see <http://www.gnu.org/licenses/>.
 *
 *  Copyright 2014, L.Willem, S.Stijven, P.Beutels, N.Hens & J.Broeckhove, UA.
 */
 /*!
 \file
 \brief Documentation on namespace.
 
 \namespace indismo
 		\brief Main namespace for the project.
 \namespace indismo::flute
 		\brief Encapsulation of the flute simulator.
 \namespace indismo::fred
 		\brief Encapsulation of the fred simulator.
 \namespace indismo::output
 		\brief Utilities for the output files.
 \namespace indismo::sid
 		\brief Encapsulation of the flute simulator.
 \namespace indismo::util
 		\brief Utilities for the indismo project.	
			 	 	 	 	 	 	 	 	 	 	 	 
 */
