# Supplementary material for: Optimizing agent-based transmission models for infectious diseases
Source: BMC Bioinformatics. 2015 Jun 2;16(1):183. doi: 10.1186/s12859-015-0612-2 (PMC4450454; doi:10.1186/s12859-015-0612-2)
Supplement: Additional file 2 — Free open source code. Documented C++ code with Makefiles. [file 12859_2015_612_MOESM2_ESM.zip › indismo_software/src/doc/doxygen_ref_man/CMakeLists.txt]

#############################################################################
#  This file is part of the indismo software. 
#  It is free software: you can redistribute it and/or modify
#  it under the terms of the GNU General Public License as published by 
#  the Free Software Foundation, either version 3 of the License, or any 
#  later version.
#  The software is distributed in the hope that it will be useful,
#  but WITHOUT ANY WARRANTY; without even the implied warranty of
#  MERCHANTABILITY or FITNESS FOR A PARTICULAR PURPOSE.  See the
#  GNU General Public License for more details.
#  You should have received a copy of the GNU General Public License,
#  along with the software. If not, see <http://www.gnu.org/licenses/>.
#  see http://www.gnu.org/licenses/.
#
#  Copyright 2014, L.Willem, S.Stijven, P.Beutels, N.Hens & J.Broeckhove, UA.
#############################################################################

#============================================================================
# api_doc
#============================================================================
find_package( Doxygen )

if( DOXYGEN_FOUND )	

	#=== dot tool ===
	if( DOXYGEN_DOT_FOUND )
		set( DOXY_HAVE_DOT YES )
	else()
		set( DOXY_HAVE_DOT NO )
	endif()
	
	#=== setup ===			
	set( DOXY_HTML_DIR 	"reference_doc_html" )
	configure_file( ${CMAKE_CURRENT_SOURCE_DIR}/Doxyfile.cmake.in 
					${CMAKE_CURRENT_BINARY_DIR}/Doxyfile )	

	#=== target ===
	add_custom_target( api_doc ALL	${DOXYGEN_EXECUTABLE} Doxyfile )
	add_custom_target( images ALL
		COMMAND ${CMAKE_COMMAND} -E copy_directory ${CMAKE_CURRENT_SOURCE_DIR}/images
			 ${CMAKE_CURRENT_BINARY_DIR}/${DOXY_HTML_DIR} )
			 
	#=== install ===
	install(DIRECTORY		${CMAKE_CURRENT_BINARY_DIR}/${DOXY_HTML_DIR}
	       DESTINATION		${DOC_INSTALL_LOCATION} )
	install(FILES      		ReferenceManual.html
	       DESTINATION		${DOC_INSTALL_LOCATION} )
		
	#=== unset ===
	unset( DOXY_HAVE_DOT )
	unset( DOXY_HTML_DIR )
	
endif( DOXYGEN_FOUND )

#############################################################################
