# Supplementary material for: Optimizing agent-based transmission models for infectious diseases
Source: BMC Bioinformatics. 2015 Jun 2;16(1):183. doi: 10.1186/s12859-015-0612-2 (PMC4450454; doi:10.1186/s12859-015-0612-2)
Supplement: Additional file 2 — Free open source code. Documented C++ code with Makefiles. [file 12859_2015_612_MOESM2_ESM.zip › indismo_software/src/doc/latex_user_man/01-Introduction.tex]

\chapter{Introduction}
\label{chap:Introduction}
  
This manual provides a brief description of the indismo software and its
features.
Indismo is an open source agent-based modeling system for close-contact
disease transmission developed by researchers at the
University of Antwerp and Hasselt University, Belgium.
The simulator uses census-based synthetic populations
that capture the demographic and geographic distribution, as well as detailed social networks.
The software provides data structures and algorithms to model disease
spreading in synthetic populations to compare and discuss model performance.
Indismo is open source in the hope of making large-scale
individual-based epidemic models more useful to the community.
More info on the project and results obtained with the software
can be found in the paper: ``Willem L, Stijven S, Tijskens E, Beutels P, Hens N, Broeckhove J. Optimizing agent-based transmission models for infectious diseases, BMC Bio-informatics (2015).

\npar
The model population consists of households, schools, workplaces and
districts, which represent a group of people we define as a ``cluster''.
Social contacts can only happen within a cluster. 
At night, people are present in their household and home district and can make
social contacts with the other members.
During daytime, people can be assigned to a workplace or school in a specific
district or stay at home. 

\npar  
We use a Simulator class to organize the activities from the people in an Area. 
The Area class has a Population, different Cluster objects and a Contact
Handler.
The Contact Handler performs Bernoulli trials to decide whether a contact
between an infectious and susceptible person leads to disease transmission. 
People transit through Susceptible-Exposed-Infected-Recovered states,
similar to an influenza-like disease.
Each Cluster contains a link to its members and the Population stores all person
data.

\clearpage
\npar
The indismo software contains three core implementations for an agent-based simulator:
\begin{description}
	\item[FLUTE] \ \\
		Implementation based on the open source model from Chao
		et al. \cite{chao2010}. The Area contains only clusters at the district level.
		The household and workplace or school ID needs to be checked whether two district
		members make extra contact. The Population is a collection of Person objects.
	\item[FRED] \ \\
		Implementation based on the open source model from
		Grefenstette et al. \cite{grefenstette2013}. The household, workplace and
		school clusters are handled separately from the district clusters, which are only used to
		model general community contacts. The Population is equally structured as in FLUTE.
 	\item[SID] \ \\
		Similar cluster structure as FRED but with an innovative data-layout in Population.
		The Population does not uses Person objects, but has a separate container
		for each person feature.
\end{description}


Next to the above described core differences, two
algorithmic approaches are incorporated into the software to handle social contacts:
with and without sorting the cluster members on health state. In total the indismo software enables the comparison of six different implementations.
