# Supplementary material for: Optimizing agent-based transmission models for infectious diseases
Source: BMC Bioinformatics. 2015 Jun 2;16(1):183. doi: 10.1186/s12859-015-0612-2 (PMC4450454; doi:10.1186/s12859-015-0612-2)
Supplement: Additional file 2 — Free open source code. Documented C++ code with Makefiles. [file 12859_2015_612_MOESM2_ESM.zip › indismo_software/src/doc/latex_user_man/02-Software.tex]

\chapter{Software}
\label{chap:software}


%%%%%%%%%%%%%%%%%%%%%%%%%%%%%%%%%%%%%%%%%%%%%%%%%%%%%%%%%%%%%%%%
% System Requirements
%%%%%%%%%%%%%%%%%%%%%%%%%%%%%%%%%%%%%%%%%%%%%%%%%%%%%%%%%%%%%%%%
\section{System requirements}
\label{section:system}

Indismo is written in C++ and portable over all platforms that have the GNU C++ compiler. 
De software has no dependencies on external libraries. The following tools needs to be installed:
\begin{compactitem}
    \item g++
    \item make
    \item CMake
    \item Python (optional)
    \item Doxygen (optional, for documentation)
    \item LaTeX (optional, for documentation)
\end{compactitem}


%%%%%%%%%%%%%%%%%%%%%%%%%%%%%%%%%%%%%%%%%%%%%%%%%%%%%%%%%%%%%%%%
% Installation
%%%%%%%%%%%%%%%%%%%%%%%%%%%%%%%%%%%%%%%%%%%%%%%%%%%%%%%%%%%%%%%%
\section{Installation}
\label{section:Installation}

To install the project, first obtain the source code by cloning the repository to a directory (e.g. ``git clone
https://bitbucket.org/indismo/indismo'') or download a zip file with all project
material from the Bitbucket website and de-compress the archive. $<<$released
after acceptance of the paper$>>$
The build system for indismo uses the CMake tool. This is used to build and install the software at a high level of abstraction and almost platform independent (see \url{http://www.cmake.org/}). 
The project includes the conventional make targets to ``build'', ``install'', ``test'' and ``clean'' the project. There is one additional target ``configure'' to set up the CMake/make structure that will actually do all the work.
For those users that do not have a working knowledge of CMake, a front end Makefile has been provided that invokes the appropriate CMake commands.
More details on building the software can be found in ``INSTALL.txt'' in the source folder.


%%%%%%%%%%%%%%%%%%%%%%%%%%%%%%%%%%%%%%%%%%%%%%%%%%%%%%%%%%%%%%%%
%
%%%%%%%%%%%%%%%%%%%%%%%%%%%%%%%%%%%%%%%%%%%%%%%%%%%%%%%%%%%%%%%%
\section{Documentation}
\label{section:documentation}

The Application Programmer Interface (API) documentation is generated automatically using the Doxygen tool from documentation instructions embedded in the code (see \url{www.doxygen.org}). 
The developer documentation or reference is written in Doxygen syntax and also generated to html format. Figure \ref{fig:doxygenapi} presents the starting page of the API documentation.
The user manual has been written in \LaTeX (see \url{www.latex-project.org}) and is generated to PDF format.

\begin{figure}[h]
	\begin{center}
		\includegraphics[width=0.8\textwidth]{images/screen_shot_doxygen_API.pdf}  
	\end{center}
	\caption{Screenshot of the main page of the API documentation generated with the Doxygen tool. The menu on the left provides access to documentation for individual classes.}
	\label{fig:doxygenapi}
\end{figure}


%%%%%%%%%%%%%%%%%%%%%%%%%%%%%%%%%%%%%%%%%%%%%%%%%%%%%%%%%%%%%%%%
%
%%%%%%%%%%%%%%%%%%%%%%%%%%%%%%%%%%%%%%%%%%%%%%%%%%%%%%%%%%%%%%%%
\clearpage
\section{Directory layout}

The project directory structure has been designed systematically with a layout following maven conventions. The directory layout is represented in Figure \ref{fig:maindir}

Everything used to generate project artefacts is placed in directory \texttt{src}:
\begin{compactitem}
    \item code related files (sources, third party libraries and headers, ...)
      in directory \texttt{src/main}
      	\begin{compactitem}
        		\item for each language the sources in \texttt{src/main/"language"\ldots}
        		\item third party resources in \texttt{src/main/resources}.
        \end{compactitem}
    \item documentation files (api, manual, html, pdf and text ...)
      in directory \texttt{src/doc}
      	\begin{compactitem}
        		\item for each document processing tool a sub directory \texttt{src/doc/"tool"\ldots}
        \end{compactitem}
    \item test related files (scripts, regression files, ...)
      in directory \texttt{src/test}
\end{compactitem}
Every artefact is generated in directory \texttt{target} or its sub directories during the build procedure and is completely removed when the project is cleaned.

\begin{figure}[h]
	\begin{center}
		\includegraphics[width=0.42\textwidth]{images/screen_shot_main_dir.pdf}  
	\end{center}
	\caption{Screen shot of the main directory with the indismo source code.}
	\label{fig:maindir}
\end{figure}


%%%%%%%%%%%%%%%%%%%%%%%%%%%%%%%%%%%%%%%%%%%%%%%%%%%%%%%%%%%%%%%%
% File formats
%%%%%%%%%%%%%%%%%%%%%%%%%%%%%%%%%%%%%%%%%%%%%%%%%%%%%%%%%%%%%%%%
\section{File formats}
\label{section:FileFormats}

The indismo software supports two file formats: 
\begin{description}
	\item[CSV] or comma separated values, used for population input data and the simulator output.
	\item[JSON] or JavaScript Object Notation, an open standard format that uses human-readable text to transmit objects consisting of attribute-value pairs. \\
	 \mbox{(see \url{www.json.org})}
\end{description}

%%%%%%%%%%%%%%%%%%%%%%%%%%%%%%%%%%%%%%%%%%%%%%%%%%%%%%%%%%%%%%%%
%
%%%%%%%%%%%%%%%%%%%%%%%%%%%%%%%%%%%%%%%%%%%%%%%%%%%%%%%%%%%%%%%%
\section{Testing}
Using Google's \texttt{gtest} framework and CMake's \texttt{ctest} tool, unit tests and install checks have been added to indismo. In addition, the code base contains assertions to verify the simulator logic. They are activated when the application is built and executed in debug mode and are helpful in catching errors at run time. 


%%%%%%%%%%%%%%%%%%%%%%%%%%%%%%%%%%%%%%%%%%%%%%%%%%%%%%%%%%%%%%%%
% Results
%%%%%%%%%%%%%%%%%%%%%%%%%%%%%%%%%%%%%%%%%%%%%%%%%%%%%%%%%%%%%%%%
\section{Results}
\label{section:Results}

The software generates two files:
\begin{description}
	\item[Log] contains the cumulative number of cases per day.
	\item[Output] contains aggregated results on the number of cases, configuration details and timings.
\end{description}	
	
	
	
%%%%%%%%%%%%%%%%%%%%%%%%%%%%%%%%%%%%%%%%%%%%%%%%%%%%%%%%%%%%%%%%
% Sim Wrapper
%%%%%%%%%%%%%%%%%%%%%%%%%%%%%%%%%%%%%%%%%%%%%%%%%%%%%%%%%%%%%%%%
\section{Sim wrapper}
\label{section:wrapper}
The different model implementations have been captured into a single binary. This makes it possible to build wrappers in Python. A wrapper object can forward configurations to the C++ binary and merges the resulting output. 
