# Supplementary material for: Optimizing agent-based transmission models for infectious diseases
Source: BMC Bioinformatics. 2015 Jun 2;16(1):183. doi: 10.1186/s12859-015-0612-2 (PMC4450454; doi:10.1186/s12859-015-0612-2)
Supplement: Additional file 2 — Free open source code. Documented C++ code with Makefiles. [file 12859_2015_612_MOESM2_ESM.zip › indismo_software/src/doc/latex_user_man/03-Simulator.tex]

\chapter{Simulator}
\label{chap:simulator}


%%%%%%%%%%%%%%%%%%%%%%%%%%%%%%%%%%%%%%%%%%%%%%%%%%%%%%%%%%%%%%%%
% Workspace
%%%%%%%%%%%%%%%%%%%%%%%%%%%%%%%%%%%%%%%%%%%%%%%%%%%%%%%%%%%%%%%%
\section{Workspace}

By default, indismo is installed in \texttt{target/installed/} inside de project directory though this can be modified using the CMakeLocalConfig.txt file (example is given in \texttt{src/main/resources/make}). Compilation and installation of the software will create the following files and directories: (illustrated in Figure \ref{fig:workspace}):

\begin{compactitem}
    \item Binaries 
    in directory \texttt{bin}
      	\begin{compactitem}
        		\item gtester: regression tests for the sequential code.
        		\item gtester\_omp: regression tests for the OpenMP code.
        		\item indismo: sequential executable.
        		\item indismo\_omp: OpenMP executable.
        		\item indismo\_r0: executable to measure the basic reproduction number (R$_{0}$).
        		\item sim\_wrapper.py: the Python simulation wrapper (see section \ref{section:wrapper})  		
        \end{compactitem}
    \item Configuration files (json)
      in directory \texttt{config}
      	\begin{compactitem}
        		\item config\_ar\_brooklyn.json: configuration file for the sim\_wrapper to perform Brooklyn simulations with different clinical attack rates.
        		\item config\_ar\_nassau.json: configuration file for the sim\_wrapper to perform Nassau simulations with different clinical attack rates.
        		\item config\_ar\_nassau.json: default configuration file for the sim\_wrapper with basic settings.
        		\item config\_pop\_brooklyn.json: configuration file for the sim\_wrapper to perform Brooklyn simulations using population files with a randomized, sorted and original RTI person sequence.
        		\item config\_pop\_nassau.json: configuration file for the sim\_wrapper to perform Brooklyn simulations using population files with a randomized, sorted and original RTI person sequence.
        \end{compactitem}
    \item Input data files (csv)
      in directory \texttt{data}
      	\begin{compactitem}
        		\item brooklyn\_synt\_pop\_original: Synthetic population data extracted from The 2010 U.S. Synthetic Population Database (Version 1) from RTI International for Brooklyn, New York \cite{wheaton2014a,wheaton2014b}. The original person ordering is retained. 
        		 \item brooklyn\_synt\_pop\_randomized: Synthetic population data for Brooklyn in a randomized order. 
        		 \item brooklyn\_synt\_pop\_sorted: Synthetic population data for Brooklyn sorted according to day cluster (first) and household (second).
        		 \item nassay\_synt\_pop\_original: Synthetic population data extracted from The 2010 U.S. Synthetic Population Database (Version 1) from RTI International for Nassau, New York \cite{wheaton2014a,wheaton2014b}. The original person ordering is retained. 
        		 \item brooklyn\_synt\_pop\_randomized: Synthetic population data for Nassau in a randomized order. 
        		 \item brooklyn\_synt\_pop\_sorted: Synthetic population data for Nassau sorted according to day cluster (first) and household (second).
        \end{compactitem}
    \item Documentation files (api, manual, html, pdf and text ...)
      in directory \texttt{doc}
      	\begin{compactitem}
        		\item Refrence manual (see section \ref{section:documentation})
        		\item User manual
        \end{compactitem}
\end{compactitem}


\begin{figure}[h]
	\begin{center}
		\includegraphics[width=0.55\textwidth]{images/screen_shot_workspace_dir.pdf}  
	\end{center}
	\caption{Screen shot of the workspace directory.}
	\label{fig:workspace}
\end{figure}


%%%%%%%%%%%%%%%%%%%%%%%%%%%%%%%%%%%%%%%%%%%%%%%%%%%%%%%%%%%%%%%%
% Run
%%%%%%%%%%%%%%%%%%%%%%%%%%%%%%%%%%%%%%%%%%%%%%%%%%%%%%%%%%%%%%%%
\section{Run the simulator}


From the workspace directory, the simulator can be started with default configuration using the command \mbox{``\texttt{./bin/indismo}''}. Settings can be passed to the simulator using one or more command line arguments:

\begin{description}

\item [-m or {-}-model] Model you want to run: ``flute'', ``flute\_sort'', ``fred'', ``fred\_sort'', ``sid'', ``sid\_sort''

\item [-o or {-}-output\_prefix] Prefix for the output files, by default a time stamp.

\item [-p or {-}-population\_file] Population file.

\item [-r or {-}-r0] Basic reproduction number: the number of secondary cases by a typical primary case in a complete susceptible population.

\item [-n or {-}-rng\_seed] Random number generator seed.

\item [-s or {-}-seeding\_rate] Epidemic seeding rate: fraction of initially infected people to start the epidemic.

\item [-t or {-}-transmission\_rate] Transmission Rate: the probability that an infection is transmitted during a contact between two adults  (+18 years) in the same social contact cluster. 

\item [-d or --days] Number of days to simulate.
\end{description}

%%%%%%%%%%%%%%%%%%%%%%%%%%%%%%%%%%%%%%%%%%%%%%%%%%%%%%%%%%%%%%%%
% Sim Wrapper
%%%%%%%%%%%%%%%%%%%%%%%%%%%%%%%%%%%%%%%%%%%%%%%%%%%%%%%%%%%%%%%%
\section{Sim wrapper}

A Python wrapper is provided to perform multiple runs with the C++ executable. The wrapper forwards the model configurations with command line arguments and merges the output. The wrapper is designed to be used with .json configuration files and examples are provided with the source code. 
E.g \\
\mbox{``\texttt{./bin/sim\_wrapper -- config ./config/config\_ar\_nassau.json}''} \\
will start the simulator with each configuration in the file illustrated in Figure \ref{fig:config}.
It is important to note the input notation: values given inside brackets can be extended ( e.g. ``rng\_seeds''=[1,2,3]) but single values can only be replaced by one other value (e.g. ``days'': 100).


\begin{figure}[h]
	\begin{center}
		\includegraphics[width=\textwidth]{images/screen_shot_config_file.pdf}  
	\end{center}
	\caption{Screen shot of a json configuration file for the Python sim\_wrapper.}
	\label{fig:config}
\end{figure}
