# Supplementary material for: Optimizing agent-based transmission models for infectious diseases
Source: BMC Bioinformatics. 2015 Jun 2;16(1):183. doi: 10.1186/s12859-015-0612-2 (PMC4450454; doi:10.1186/s12859-015-0612-2)
Supplement: Additional file 2 — Free open source code. Documented C++ code with Makefiles. [file 12859_2015_612_MOESM2_ESM.zip › indismo_software/src/doc/latex_user_man/CMakeLists.txt]

#############################################################################
#  This file is part of the indismo software. 
#  It is free software: you can redistribute it and/or modify
#  it under the terms of the GNU General Public License as published by 
#  the Free Software Foundation, either version 3 of the License, or any 
#  later version.
#  The software is distributed in the hope that it will be useful,
#  but WITHOUT ANY WARRANTY; without even the implied warranty of
#  MERCHANTABILITY or FITNESS FOR A PARTICULAR PURPOSE.  See the
#  GNU General Public License for more details.
#  You should have received a copy of the GNU General Public License,
#  along with the software. If not, see <http://www.gnu.org/licenses/>.
#  see http://www.gnu.org/licenses/.
#
#  Copyright 2015, L.Willem, S.Stijven & J.Broeckhove, University of Antwerp.
#############################################################################

#============================================================================
# latex manual
#============================================================================
if( LATEX_FOUND )

#	include( UseLATEX )
#	ADD_LATEX_DOCUMENT(
#		UserManual.tex
#		INPUTS		
#			01-Introduction.tex  
#			02-Software.tex
#			03-Simulator.tex
#		BIBFILES     
#			Refs.bib
#		IMAGE_DIRS   
#		DEFAULT_PDF
#	)
#	install(
#		FILES          UserManual.pdf
#		DESTINATION    ${DOC_INSTALL_LOCATION} 
#	)
	
	install(
		FILES          UserManual.pdf
		DESTINATION    ${DOC_INSTALL_LOCATION} 
	)	
endif()

#############################################################################
