# Supplementary material for: Optimizing agent-based transmission models for infectious diseases
Source: BMC Bioinformatics. 2015 Jun 2;16(1):183. doi: 10.1186/s12859-015-0612-2 (PMC4450454; doi:10.1186/s12859-015-0612-2)
Supplement: Additional file 2 — Free open source code. Documented C++ code with Makefiles. [file 12859_2015_612_MOESM2_ESM.zip › indismo_software/src/doc/latex_user_man/comp-commands.sty]

%%%%%%%%%%%%%%%%%%%%%%%%%%%%%%%%%%%%%%%%%%%%%%%%%%%%
%%%%  IDENTIFICATION
%%%%%%%%%%%%%%%%%%%%%%%%%%%%%%%%%%%%%%%%%%%%%%%%%%%%
\ProvidesPackage{comp-commands}

\RequirePackage{shadow}
\RequirePackage{colortbl}
\RequirePackage{amssymb}
\RequirePackage{color}

%%%%%%%%%%%%%%%%%%%%%%%%%%%%%%%%%%%%%%%%%%%%%%%%%%%%%%%%%%%%%%%%%%%%%%%%
%%%% MISCELLANEOUS COMMANDS TO BE USED IN THE MAIN BODY
%%%%%%%%%%%%%%%%%%%%%%%%%%%%%%%%%%%%%%%%%%%%%%%%%%%%%%%%%%%%%%%%%%%%%%%%

%---------
%%%% myDef
%---------
\newcommand{\myDef}[2]{
	\begin{flushright}
		\parbox{3.3cm}{
			\begin{flushleft}
				{\emph{Definitie}:\\ \vspace{1mm}}{\bf  #1 }
			\end{flushleft}
		}
		\parbox{10.5cm}{ #2 }
	\end{flushright}
}

%---------
%%%% myTxt
%---------
\newcommand{\myTxt}[2]{
	\begin{flushright}
		\parbox{3.3cm}{
			\begin{flushleft}
				{\bf  #1 }
			\end{flushleft}
		}
		\parbox{10.5cm}{ #2 }
	\end{flushright}
}

%------------
%%%% myMarTxt
%------------
\newcommand{\myMarTxt}[1]{
	\reversemarginpar
	\setlength{\marginparwidth}{5cm}
	\marginpar[\ \\ \begin{minipage}{5cm}{\begin{flushright} { #1 } \end{flushright}}\end{minipage}]{}
}

%-------------
% mySidebarTxt
%-------------
\newcommand{\mySidebarTxt}[1]{%
	\newlength{\temptabcolsep}
	\setlength{\temptabcolsep}{\tabcolsep}%
	\setlength{\tabcolsep}{0pt}%
	\begin{tabular}{r|>{\columncolor[gray]{0.75}}cr}%
		\begin{minipage}{4cm}%
			\begin{flushright}
    				#1%
            		\end{flushright}
		\end{minipage}%
		\hspace*{0.15cm} &%
		\hspace*{0.15cm} &%
	\end{tabular}%
	\setlength{\tabcolsep}{\temptabcolsep}%
}

%---------------------
% myShadedParagraphTxt
%---------------------
\newcommand{\myShadedParagraph}[1]{%
	\begin{tabular}{>{\columncolor[gray]{.75}}l}%
		\begin{minipage}{0.96\textwidth}%
			\vspace*{0.2cm}%
				#1%
			\vspace*{0.2cm}%
		\end{minipage}%
	\end{tabular}%
}

%-----------
% myBoxedTxt
%-----------
\newcommand{\myFramedParagraph}[1]{%
	\setlength{\fboxsep}{0.5cm}
	\begin{center}
 		\framebox { \parbox{13cm}{#1}}
	\end{center}
}

%-----------------
% myShabox
%-----------------
\newcommand{\myShabox}{%
	\setlength{\sdim}{6pt}
}

%-----------------
% myOpdracht
%-----------------
\newcommand{\myOpdracht}[1]{%
	\ \newline 
	\begin{center}
		\shabox{ 
			\parbox{12cm}{ \large 
				\begin{itemize}
					\item #1
				\end{itemize}
			}
		}
	\end{center}
}

%-----------------
% TOFIX
%-----------------
\newcommand*{\TOFIX}[1]{%
	{ \fbox {\bfseries\sffamily\scriptsize TOFIX } }
	{ \sf\small$\blacktriangleright$\textsl{ #1 }$\blacktriangleleft$ }
}

%-----------------
% myToFix
%-----------------
\newcommand*{\myToFix}[1]{%
	{ \definecolor{green}{rgb}{0,1,0} \fbox {\bfseries\sffamily\scriptsize\color{green} TOFIX } }
	{ \sf\small$\blacktriangleright$\textsl{ #1 }$\blacktriangleleft$ }
}

%-----------------
% myTextAdd
%-----------------
\newcommand*{\myTextAdd}[1]{%
	{ \definecolor{blue}{rgb}{0,0,1} \fbox {\bfseries\sffamily\scriptsize\color{blue} ADD } }
	{ \color{blue} \sf\small$\blacktriangleright$\textsl{ #1 }$\blacktriangleleft$ }
}

%-----------------
% myTextDelete
%-----------------
\newcommand*{\myTextDelete}[1]{%
	{ \definecolor{red}{rgb}{1,0,0} \fbox {\bfseries\sffamily\scriptsize\color{red} DELETE } }
	{ \color{red} \sf\small$\blacktriangleright$\textsl{ #1 }$\blacktriangleleft$ }
}
