# Supplementary material for: Optimizing agent-based transmission models for infectious diseases
Source: BMC Bioinformatics. 2015 Jun 2;16(1):183. doi: 10.1186/s12859-015-0612-2 (PMC4450454; doi:10.1186/s12859-015-0612-2)
Supplement: Additional file 2 — Free open source code. Documented C++ code with Makefiles. [file 12859_2015_612_MOESM2_ESM.zip › indismo_software/src/doc/latex_user_man/comp-listing.sty]

%%%%%%%%%%%%%%%%%%%%%%%%%%%%%%%%%%%%%%%%%%%%%%%%%%%%
%%%%  IDENTIFICATION
%%%%%%%%%%%%%%%%%%%%%%%%%%%%%%%%%%%%%%%%%%%%%%%%%%%%
\ProvidesPackage{comp-listing}

\RequirePackage{listings,color}
%\RequirePackage{lineno}

%-------------------
% myLstListingFormat
%-------------------
\newcommand{\myLstListingFormat}{%
%
	\definecolor{keywordsColor}{rgb}{0.69,0,0.33}		% red
	\definecolor{keywordsColor2}{rgb}{0.8,0,0}
	\definecolor{includeColor}{rgb}{0,0.5,0}		% green
	\definecolor{singleCommentColor}{rgb}{0,0.52,0.56}
	\definecolor{multipleCommentColor}{rgb}{0,0.33,0.66}
	\definecolor{stringColor}{rgb}{0,0,0}			% black
	\definecolor{identifierColor}{rgb}{0,0,0.9}		% blue
%	
	\lstset{
		tabsize=4, 
		xleftmargin=2ex,
		captionpos=b,
		basicstyle=\ttfamily \small,
		showstringspaces=false,
%
		identifierstyle=\color{identifierColor},
		stringstyle=\color{stringColor},
                keywordstyle=\color{keywordsColor}\bf,
		keywordstyle=[2]\color{keywordsColor2},
%
		commentstyle=\scriptsize, 
                morecomment=[l][\color{singleCommentColor}]{//},
		morecomment=[n][\color{multipleCommentColor}]{/*}{*/},
		moredelim=*[l][\color{includeColor}]{\#},
%
		numberstyle=\tiny,
		numbers=left,
		stepnumber=1
	}
%
	\lstloadlanguages{C++,Java}
	\lstset{language=C++, directivestyle=\color{includeColor}\scriptsize}
%
	\lstdefinelanguage[CppUnit]{C++}{
		morekeywords=[2]{
			CPPUNIT\_ASSERT,CPPUNIT\_ASSERT\_MESSAGE,CPPUNIT\_ASSERT\_EQUAL,
			CPPUNIT\_ASSERT\_DOUBLES\_EQUAL,CPPUNIT\_ASSERT\_EQUAL\_MESSAGE,
			CPPUNIT\_FAIL,CPPUNIT\_TEST,CPPUNIT\_TEST\_SUITE,CPPUNIT\_TEST\_SUITE\_END,
			CPPUNIT\_TEST\_EXCEPTION,CPPUNIT\_TEST\_SUITE\_REGISTRATION,
			CPPUNIT\_TEST\_SUITE\_NAMED\_REGISTRATION
		}
	}
%
	\lstdefinelanguage{ETHOberon}{
		keywords={
			ARRAY,BEGIN,BY,CASE,CONST,DIV,DO,ELSE,ELSIF,END,EXIT,FOR,
			IF,IMPORT,IN,IS,LOOP,MOD,MODULE,NIL,OF,OR,POINTER,
			PROCEDURE,RECORD,REPEAT,RETURN,THEN,TO,TYPE,UNTIL,VAR,WHILE,WITH
		},
		keywords=[2]{
			ABS,ASH,ASSERT,BOOLEAN,CAP,CHAR,CHR,COPY,DEC,ENTIER,EXCL,
			FALSE,HALT,INC,INCL,INTEGER,LEN,LONG,LONGINT,LONGREAL,
			MAX,MIN,NEW,ODD,ORD,REAL,SET,SHORT,SHORTINT,SIZE,TRUE
		},
		sensitive=true,
		morecomment=[s]{(*}{*)}
	}
%
}

%-----------------
% myCppInput
%-----------------
% #1 = (optional) line range to print. syntax <begin1>-<end1>, <begin2>-<end2> ..
% #2 = dir
% #3 = file
% #4 = caption text
\newcommand{\myCppInput}[4][1-9999999]{%
	\lstset{escapeinside={/*@}{@*/}}
	\lstset{
		includerangemarker=false,
                rangebeginprefix=//BEGIN_SNIPPET\{,
                rangeendprefix=//END_SNIPPET\{,
	        rangesuffix=\}
	}     
        \ifthenelse { \equal{#1}{1-9999999} }
		{ \lstinputlisting[linerange={#1}, language=C++, float=htbp, label={#3}, caption={#4 (#3).} ]{#2/#3} }
		{ \lstinputlisting[linerange={#1}, language=C++, float=htbp, label={#3:#1}, caption={#4 (#3).} ]{#2/#3} }
}

%-----------------
% myJavaInput
%-----------------
% #1 = (optional) line range to print. syntax <begin1>-<end1>, <begin2>-<end2> ...
% #2 = dir
% #3 = file
% #4 = caption text
% example: \myJavaInput[7-8]{../code}{Serial1.java}{First Serialization Example}
% example: adding a line reference: /*@ \label{Serial5.java:Person} @*/
% example: delimiting a range: //BEGIN_SNIPPET{Person}  ... //END_SNIPPET{Person}
\newcommand{\myJavaInput}[4][1-9999999]{%
	\lstset{escapeinside={/*@}{@*/}}
	\lstset{
		includerangemarker=false,
                rangebeginprefix=//BEGIN_SNIPPET\{,
                rangeendprefix=//END_SNIPPET\{,
	        rangesuffix=\}
	}     
        \ifthenelse { \equal{#1}{1-9999999} }
		{ \lstinputlisting[linerange={#1}, language=Java, float=htbp, label={#3}, caption={#4 (#3).} ]{#2/#3} }
		{ \lstinputlisting[linerange={#1}, language=Java, float=htbp, label={#3:#1}, caption={#4 (#3).} ]{#2/#3} }
}

%-----------------
% myXMLInput
%-----------------
% #1 = (optional) line range to print. syntax <begin1>-<end1>, <begin2>-<end2> ...
% #2 = dir
% #3 = file
% #4 = caption text
\newcommand{\myXMLInput}[4][1-9999999]{%
	\lstset{escapeinside={<!--@}{@-->}}
	\lstset{includerangemarker=false,
                rangebeginprefix=<!--BEGIN_SNIPPET-->,  
                rangeendprefix=<!--END_SNIPPET-->,   
	        rangesuffix=\}}          % }
        \ifthenelse { \equal{#1}{1-9999999} }
	{ \lstinputlisting[linerange={#1}, language=XML, float=htbp, label={#3}, caption={#4 (#3).} ]{#2/#3} }
	{ \lstinputlisting[linerange={#1}, language=XML, float=htbp, label={#3:#1}, caption={#4 (#3).} ]{#2/#3} }
}

%-----------------
% myListing
%-----------------
% #1 = label van de listing
\newcommand{\myListing}[1]{ listing \ref{#1} }
