# Supplementary material for: Optimizing agent-based transmission models for infectious diseases
Source: BMC Bioinformatics. 2015 Jun 2;16(1):183. doi: 10.1186/s12859-015-0612-2 (PMC4450454; doi:10.1186/s12859-015-0612-2)
Supplement: Additional file 2 — Free open source code. Documented C++ code with Makefiles. [file 12859_2015_612_MOESM2_ESM.zip › indismo_software/src/doc/latex_user_man/comp.sty]

%%%%%%%%%%%%%%%%%%%%%%%%%%%%%%%%%%%%%%%%%%%%%%%%%%%%
%%%%  IDENTIFICATION
%%%%%%%%%%%%%%%%%%%%%%%%%%%%%%%%%%%%%%%%%%%%%%%%%%%%
\ProvidesPackage{comp}

%%%%%%%%%%%%%%%%%%%%%%%%%%%%%%%%%%%%%%%%%%%%%%%%%%%%
%%%%%   SETUP MACROS AND SWITCHES
%%%%%%%%%%%%%%%%%%%%%%%%%%%%%%%%%%%%%%%%%%%%%%%%%%%%
\def\@title{}
\def\@author{}

\def\titlepageblurb#1{\gdef\@titlepageblurb{#1}}
\def\coursemajor#1{\gdef\@coursemajor{#1}}
\def\@coursemajor{Computer Science}
\def\principaladviser#1{\gdef\@principaladviser{#1}}
\def\@principaladviser{*}
\def\coprincipaladviser#1{\gdef\@coprincipaladviser{#1}}
\def\@coprincipaladviser{*}
\def\submitdate#1{\gdef\@submitdate{#1}}
\def\copyrightyear#1{\gdef\@copyrightyear{#1}} 
\def\@copyrightyear{\number\the\year}
\def\reportnumber#1{\gdef\@reportnumber{#1}}
\def\tocdepthvalue#1{\gdef\@tocdepthvalue{#1}}
\def\secnumdepthvalue#1{\gdef\@secnumdepthvalue{#1}}
\def\@tocdepthvalue{}
\def\@secnumdepthvalue{}
\def\bibfile#1{\gdef\@bibfile{#1}}

% If you would like to integrate a preface in the frontpages, define prefacefile
% to include the path to the tex file that contains the preface, and 
% set w@ntpreface to true
\def\prefacefile#1{\gdef\@prefacefile{#1}}
\def\@prefacefile{*}

\newif\ifw@ntcopyright
\newif\ifw@nttableofcontents
\newif\ifw@ntlistoffigures
\newif\ifw@ntlistoftables
\newif\ifw@ntbibliography
\newif\ifw@ntindex
\newif\ifw@ntpreface

% Default value to trigger a sensible error message in the situation where
% you want a preface but have not defined \prefacefile
\prefacefile{00-Preface} %Default @prefaceFile

%%%%%%%%%%%%%%%%%%%%%%%%%%%%%%%%%%%%%%%%%%%%%%%%%%%%
%%%%  OPTION DECLARATION PART
%%%%%%%%%%%%%%%%%%%%%%%%%%%%%%%%%%%%%%%%%%%%%%%%%%%%

%-------------------
%%%%  ENGLISH OPTION
%-------------------
\DeclareOption{english}{%
		\PassOptionsToPackage{english}{babel}
		%
		\def\@submitdate{%
			\ifcase\the\month\or
			January\or February\or March\or April\or May\or June\or
			July\or August\or September\or October\or November\or December\fi
			\space \number\the\year
		}
		%
		\def\@phddegree{Doctor}
		%
		\def\@masterdegree{Master}
		%
		\def\@bachelordegree{Bachelor}
		%
		\def\@advisername{Promotor}
		%
		\def\@coadvisername{Co-promotor}
		%
		\def\@dissertationblurb{
		   	Proefschrift voorgelegd op \@submitdate\ 
			tot het behalen van de graad van \@thesisdegree\ in de Wetenschappen, \\
%			richting Informatica, bij de faculteit wetenschappen, \\
%			aan de Universiteit Antwerpen.
			bij de faculteit Wetenschappen, aan de Universiteit Antwerpen.
			\newline
		}
		%
		\def\@techreportblurb{
		   	Version \@reportnumber \ (\@submitdate) . \\
%		   	Department of Mathematics and Computer Science\\
%		   	of the Faculty of Sciences, University of Antwerp.
\vspace{0.5cm}
Centre for Health Economics Research \& Modeling of Infectious
Diseases, Vaccine and Infectious Disease Institute, University of Antwerp.  
\\ 
\vspace{0.5cm}
Modeling of Systems and Internet Communication, Department of
Mathematics and Computer Science, University of Antwerp.  
\\
\vspace{0.5cm}
Interuniversity Institute for Biostatistics and statistical Bioinformatics, Hasselt University. }
		\def\@advisersblurb{%					
			\if*\@principaladviser 
			\else {
              	 		\if*\@coprincipaladviser
				    {\@advisername:  } \\ 
			     	\else
				    {Promotoren: } \\ 
				\fi
			     }   
			\fi
			\if*\@principaladviser \else
		  		 {\@principaladviser} \\
		  	\fi
		  	\if*\@coprincipaladviser \else
		  		 {\@coprincipaladviser}\\
		  	\fi
		}
		%
		\def\@courseblurb{
		   	\@coursedegree\ of \@coursemajor\ curriculum,\\
		   	Faculty of Sciences, University of Antwerp.\\
		   	Course notes for academic year \@submitdate.
		}
		%
		\def\@researchgroupblurb{%
			Research Group Computational \\
			Modelling and Programming
		}
		%
		\def\@copyrightblurb{%
			All rights reserved.
		}
		\def\@prefacename{%
			Preface
		}
}

%-----------------
%%%%  DUTCH OPTION
%-----------------
\DeclareOption{dutch}{%
		\PassOptionsToPackage{dutch}{babel}
		%
		\def\@submitdate{%
			\ifcase\the\month\or
			Januari\or Februari\or Maart\or April\or Mei\or Juni\or
			Juli\or Augustus\or September\or Oktober\or November\or December\fi
			\space \number\the\year
		}
		%
		\def\@phddegree{Doctor}
		%
		\def\@masterdegree{Master}
		%
		\def\@bachelordegree{Bachelor}
		%
		\def\@advisername{Promotor}
		%
		\def\@coadvisername{Co-Promotor}
		%
		\def\@dissertationblurb{
		   	Proefschrift voorgelegd op \@submitdate\ 
			tot het behalen van de graad van \@thesisdegree\ in de Wetenschappen, \\
			richting Informatica, bij de faculteit Wetenschappen, \\
			aan de Universiteit Antwerpen.
			\newline
		}
		%
		\def\@techreportblurb{
		   	Technisch Rapport \@reportnumber , ingediend \@submitdate . \\
		   	Department of Wiskunde en Informatica van de \\
		   	Faculteit Wetenschappen, Universiteit Antwerpen.
		}
		%
		\def\@advisersblurb{
			\if*\@principaladviser \else {
                		\if*\@coprincipaladviser    
				    {\@advisername: } \\ 
			     	\else
				    {Promotoren: } \\
			     	\fi
            		} \fi
			\if*\@principaladviser \else
		  		 {\@principaladviser} \\
		  	\fi
		  	\if*\@coprincipaladviser \else
		  		 {\@coprincipaladviser}\\
		  	\fi
		}
		%
		\def\@courseblurb{
		   	Opleiding \@coursedegree\ of Science in \@coursemajor\ van de\\
		   	Faculteit Wetenschappen, Universiteit Antwerpen.\\
		   	Nota's bij de cursus voor academiejaar \@submitdate.
		   	\newline
		}
		%
		\def\@researchgroupblurb{% 
			Onderzoeksgroep Computationeel \\
			Modelleren en Programmeren
		}
		%
		\def\@copyrightblurb{%
			Alle rechten voorbehouden.
		}
		%
		\def\@prefacename{%
			Voorwoord
		}
}

%------------------------------
%%%%  PHDTHESIS OPTION DEFAULTS
%------------------------------
\DeclareOption{phdthesis}{%
   	\def\@thesisdegree{\@phddegree}
   	\def\@titlepageblurb{\@dissertationblurb}
   	\w@ntcopyrightfalse
   	\def\@tocdepthvalue{1}
   	\w@nttableofcontentstrue
   	\w@ntlistoffigurestrue		
   	\w@ntlistoftablestrue
	\w@ntprefacetrue
   	%	
   	\def\@secnumdepthvalue{2} 	
   	%
   	\w@ntbibliographytrue
   	\w@ntindexfalse		
}

%---------------------------------
%%%%  MASTERTHESIS OPTION DEFAULTS
%---------------------------------
\DeclareOption{masterthesis}{%
   	\def\@thesisdegree{\@masterdegree}
   	\def\@titlepageblurb{\@dissertationblurb}
   	\w@ntcopyrightfalse
   	\w@nttableofcontentstrue
   	\def\@tocdepthvalue{1}
   	\w@ntlistoffigurestrue		
   	\w@ntlistoftablestrue
	\w@ntprefacetrue	
   	%	
   	\def\@secnumdepthvalue{2}
   	%
   	\w@ntbibliographytrue
   	\w@ntindexfalse		
}

%-----------------------------------
%%%%  BACHELORTHESIS OPTION DEFAULTS
%-----------------------------------
\DeclareOption{bachelorthesis}{%
   	\def\@thesisdegree{\@bachelordegree}
   	\def\@titlepageblurb{\@dissertationblurb}
   	\w@ntcopyrightfalse
   	\w@nttableofcontentstrue
   	\def\@tocdepthvalue{1}
   	\w@ntlistoffiguresfalse		
   	\w@ntlistoftablesfalse
	\w@ntprefacefalse		
   	%	
   	\def\@secnumdepthvalue{2}
   	%
   	\w@ntbibliographytrue
   	\w@ntindexfalse		
}

%---------------------------------
%%%%  MASTERCOURSE OPTION DEFAULTS
%---------------------------------
\DeclareOption{mastercourse}{%
   	\def\@coursedegree{\@masterdegree}
   	\def\@titlepageblurb{\@courseblurb}
   	\w@ntcopyrightfalse
   	\w@nttableofcontentstrue
   	\def\@tocdepthvalue{1}
   	\w@ntlistoffiguresfalse		
   	\w@ntlistoftablesfalse
	\w@ntprefacefalse
   	%	
   	\def\@secnumdepthvalue{2}
   	%
   	\w@ntbibliographytrue
   	\w@ntindexfalse		
}

%-----------------------------------
%%%%  BACHELORCOURSE OPTION DEFAULTS
%-----------------------------------
\DeclareOption{bachelorcourse}{%
   	\def\@coursedegree{\@bachelordegree}
   	\def\@titlepageblurb{\@courseblurb}
   	\w@nttableofcontentstrue
   	\w@ntcopyrightfalse
   	\def\@tocdepthvalue{1}
   	\w@ntlistoffiguresfalse		
   	\w@ntlistoftablesfalse
	\w@ntprefacefalse
   	%	
   	\def\@secnumdepthvalue{2}
   	%
   	\w@ntbibliographytrue
   	\w@ntindexfalse		
}

%-------------------------------
%%%%  TECHREPORT OPTION DEFAULTS
%-------------------------------
\DeclareOption{techreport}{%
   	\def\@titlepageblurb{\@techreportblurb}
   	\w@nttableofcontentstrue
   	\w@ntcopyrightfalse
   	\def\@tocdepthvalue{1}
   	\w@ntlistoffiguresfalse		
   	\w@ntlistoftablesfalse
	\w@ntprefacefalse
   	%	
   	\def\@secnumdepthvalue{2}
   	%
   	\w@ntbibliographytrue
   	\w@ntindexfalse		
}

%----------------------------
%%%%  GENERIC OPTION DEFAULTS
%----------------------------
\DeclareOption{generic}{%
   	\def\@titlepageblurb{}
   	\w@nttableofcontentsfalse
   	\w@ntcopyrightfalse
   	\def\@tocdepthvalue{1}
   	\w@ntlistoffiguresfalse		
   	\w@ntlistoftablesfalse
	\w@ntprefacefalse
   	%	
   	\def\@secnumdepthvalue{2}
   	%
   	\w@ntbibliographytrue
   	\w@ntindexfalse		
}

%---------------------------------
%%%%  COPYRIGHT OPTION
%---------------------------------
\DeclareOption{copyright}{   \w@ntcopyrighttrue  }
\DeclareOption{nocopyright}{ \w@ntcopyrightfalse }

%---------------------------------
%%%%  TABLEOFCONTENTS OPTION
%---------------------------------
\DeclareOption{tableofcontents}{   \w@nttableofcontentstrue  }
\DeclareOption{notableofcontents}{ \w@nttableofcontentsfalse }

%-----------------------------------------
%%%%  LISTOFFIGURES OPTION
%-----------------------------------------
\DeclareOption{listoffigures}{   \w@ntlistoffigurestrue  }
\DeclareOption{nolistoffigures}{ \w@ntlistoffiguresfalse }

%---------------------------------------
%%%%  LISTOFTABLES OPTION
%---------------------------------------
\DeclareOption{listoftables}{   \w@ntlistoftablestrue  }
\DeclareOption{nolistoftables}{ \w@ntlistoftablesfalse }

%---------------------------------------
%%%%  LISTOFTABLES OPTION
%---------------------------------------
\DeclareOption{preface}{   \w@ntprefacetrue  }
\DeclareOption{nopreface}{ \w@ntprefacefalse }

%---------------------------------------
%%%%  BIBLIOGRAPHY OPTION
%---------------------------------------
\DeclareOption{bibliograpy}{    \w@ntbibliographytrue  }
\DeclareOption{nobibliography}{ \w@ntbibliographyfalse }

%-------------------------
%%%%  INDEX OPTION
%-------------------------
\DeclareOption{index}{%
	\makeindex
	\w@ntindextrue
}
\DeclareOption{noindex}{%
	\w@ntindexfalse
}

%%%%%%%%%%%%%%%%%%%%%%%%%%%%%%%%%%%%%%%%%%%%%%%%%%%%
%%%%  EXECUTION OF OPTIONS PART
%%%%%%%%%%%%%%%%%%%%%%%%%%%%%%%%%%%%%%%%%%%%%%%%%%%%
\ExecuteOptions{phdthesis,english}
\ProcessOptions


%%%%%%%%%%%%%%%%%%%%%%%%%%%%%%%%%%%%%%%%%%%%%%%%%%%%
%%%%  PACKAGE LOADING PART
%%%%%%%%%%%%%%%%%%%%%%%%%%%%%%%%%%%%%%%%%%%%%%%%%%%%
\RequirePackage[pdftex]{graphicx}
\RequirePackage[Sonny]{fncychap}
\RequirePackage[noindentafter,calcwidth]{titlesec}
\RequirePackage{fancyhdr}
\RequirePackage{paralist}
\RequirePackage{listings,color}
\RequirePackage[numbers,square,comma]{natbib}
\RequirePackage{url}
\RequirePackage{babel}
\RequirePackage{ifthen}
\RequirePackage{picinpar}
\RequirePackage{comp-listing}
\RequirePackage{comp-commands}
\RequirePackage{colortbl}
\RequirePackage{shadow}
%\RequirePackage{lineno}
%\RequirePackage{subfiles}
\RequirePackage{epstopdf}
%
\ifw@ntindex
	\RequirePackage{makeidx}
\fi
%
% Hack for my windows miktex where \pdfoutput is not defined
\ifx\pdfoutput\undefined
   \def\pdfoutput{0}
\fi
%
\ifcase\pdfoutput
\else
	\RequirePackage{pdfpages}
\fi
%\RequirePackage{lineno}
\RequirePackage[colorlinks=true,urlcolor=blue,citecolor=red,bookmarks=true]{hyperref}

%%%%%%%%%%%%%%%%%%%%%%%%%%%%%%%%%%%%%%%%%%%%%%%%%%%%%
%%%%   MAIN CODE PART: TEXTPAGE FORMATTING
%%%%%%%%%%%%%%%%%%%%%%%%%%%%%%%%%%%%%%%%%%%%%%%%%%%%%


%---------------
%%%% PAGE LAYOUT
%---------------
\oddsidemargin=1.80cm 
\if@twoside
     	\setlength\oddsidemargin   {1.80cm}
     	\setlength\evensidemargin  {0\p@}
     	\setlength\marginparwidth {40\p@}
\else
     	\setlength\oddsidemargin   {1.80cm}
     	\setlength\evensidemargin  {1.80cm}
	\setlength\marginparwidth  {40\p@}
\fi
\textwidth=14cm 
\setlength{\voffset}{-10mm}
\setlength{\textheight}{215mm}
\setlength{\headheight}{14pt}
%\setlength{\parindent}{0.0mm}
%\addtolength{\parskip}{0.3\baselineskip}

%--------------
%%%% PAGE STYLE
%--------------
\fancypagestyle{compP@geStyle}{%
	\fancyhf{}	
	\lhead[\thepage]{\rightmark}
	\rhead[\rightmark]{\thepage}
	%\rhead{\thepage}
	%\lhead{\rightmark}
	\renewcommand{\headrulewidth}{0.5pt}
	\renewcommand{\footrulewidth}{0pt}
	\addtolength{\headheight}{0.5pt}
}

\fancypagestyle{plain}{%
	\fancyhead{}
	\renewcommand{\headrulewidth}{0pt}
}

%------------------
%%%% SECTION TITLES
%------------------
\AtBeginDocument{
	\setcounter{secnumdepth}{\@secnumdepthvalue}
	\titleformat{\section}[block]
		{\Large\sffamily}
		{}{0ex}
		{\titleline*[l]{\titlerule[1pt]}\vspace{4pt} \thesection\quad}
		[{\titleline*[l]{\vspace{18pt}\titlerule[1pt]}}]
	\titlespacing*{\section}{0pc}{*3}{*2}
	%
	\titleformat{\subsection}[block]
		{\large\sffamily}
		{}{0ex}
		{\ifthenelse{\@secnumdepthvalue<2}{}{\thesubsection\quad}}
		[]
		\titlespacing*{\subsection}{0pc}{*2}{*1}
		%
		\titleformat{\subsubsection}[block]
			{\large\sffamily}
			{}{0ex}
			{\ifthenelse{\@secnumdepthvalue<3}{}{\thesubsubsection\quad}}
			[]
		\titlespacing*{\subsubsection}{0pc}{*1}{*0}
		%
		%
		\myLstListingFormat		
		\myShabox
}

%%%%%%%%%%%%%%%%%%%%%%%%%%%%%%%%%%%%%%%%%%%%%%%%%%%%%%%%%%%%%%%%%%%%%%%
%%%% MAIN CODE PART : MAKING THE FRONT PAGES
%%%%%%%%%%%%%%%%%%%%%%%%%%%%%%%%%%%%%%%%%%%%%%%%%%%%%%%%%%%%%%%%%%%%%%%

%--------------
%%%% TITLE PAGE
%--------------
\newcommand{\makeTitlePage}{%
    \begin{titlepage}
	\null
%	\hbox{  
%		\ifcase\pdfoutput
%			\includegraphics[5cm,7.2cm][9cm,8.5cm]{comp-logo-u+text.png}
%		\else
%			\includegraphics[scale=0.2]{comp-logo-u+text.png}
%		\fi
%	}
	\hbox{
		\vrule depth 0.87\textheight%
		\mbox{\hspace{2pt}}
		\vtop{
			\vskip 70\p@
				\raisebox{0mm}[5ex][0ex]{
					\parbox{12cm}{  {\huge \bfseries \@title \par} }
				}
		       		\vskip 180\p@
			        \raisebox{0mm}[6ex][0ex]{
			        	\parbox{10cm}{\flushleft{\@titlepageblurb} }
				}
			        \vskip 70\p@
				\raisebox{0mm}[6ex][0ex]{
				     \parbox{10cm}{{\@advisersblurb} }
				}
			        \vskip 60\p@
			        \mbox{\hspace{2pt} \bfseries \@author \par}
			        \vskip 15\p@
	%		        \mbox{ 
	%				\ifcase\pdfoutput 
	%					\includegraphics[bb = 7cm 7.8cm 9.5cm 8.8cm,
						% keepaspectratio]{comp-logo-comp.png}
	%				\else
	%					\includegraphics[scale=0.5]{comp-logo-comp.png} 
	%				\fi
    %                        	}
	%		        \raisebox{4mm}{
	%				\resizebox{!}{0.37cm}{
	%				\parbox{8cm}{ \scshape \@researchgroupblurb }
	%				}
	%		        }
		        }
		    } 
		    \vfill                   
  	\end{titlepage}	
	\if@twoside % If we are working in a double page style, add empty page so the next page opens on right.
		\cleardoublepage
	\fi
}

%-------------------
%%%%% COPYRIGHT PAGE
%-------------------
\newcommand{\makeCopyrightPage}{%
	\begin{titlepage}
		\null
		\vfill
		\begin{center}
			\large
			Copyright\ \copyright\ \@copyrightyear\ \@author\\
			\@copyrightblurb
		\end{center}
		\vfill
	\end{titlepage}	
	\if@twoside 
		\thispagestyle{empty} % Otherwise the empty page after the copyright will have a pagenumber
	\fi
	\if@twoside % If we are working in a double page style, add empty page so the next page opens on right.
		\cleardoublepage
	\fi
}		

%---------------------------
%%%%% TABLE OF CONTENTS PAGE
%---------------------------
\AtBeginDocument{
	\setcounter{tocdepth}{\@tocdepthvalue}
}
\newcommand{\makeTableOfContentsPage}{%
    % Fix so page numbering is correct on two-sided print if we count the title 
    % page as page one. Todo: use a counter increase instead of an absolute 
    % value so this also works if we add in more front pages? The current 
    % value (3) presupposes that only the title page and a blank page will 
    % precede the TOC
    \if@twoside
    	\setcounter{page}{3}
    \fi
    {\sffamily \tableofcontents}
}

%-------------------------
%%%%% LIST OF FIGURES PAGE
%-------------------------
\newcommand{\makeListOfFiguresPage}{%
	% Note: leaving out the double page commands, does not necessarily 
	% break openright semantics for double sided prints, it does however 
	% mess up the page numbering in the TOC.
	\if@twoside
		\cleardoublepage
	\fi
	\addcontentsline{toc}{chapter}{\listfigurename}
   	\listoffigures
	\if@twoside
		\cleardoublepage
	\fi
   
}

%------------------------
%%%%% LIST OF TABLES PAGE
%------------------------
\newcommand{\makeListOfTablesPage}{%
	\if@twoside
		\cleardoublepage
	\fi
	\addcontentsline{toc}{chapter}{\listtablename}
   	\listoftables%   	
	\if@twoside
		\cleardoublepage
	\fi
}


%------------------------
%%%%% NOMENCLATURE PAGE
%------------------------
\newcommand{\makeNomenclaturePage}{%
	\if@twoside
		\cleardoublepage
	\fi
	\addcontentsline{toc}{chapter}{\nomname}
   	\printnomenclature
	\if@twoside
		\cleardoublepage
	\fi
}

%------------------------
%%%%% PREFACE
%------------------------
\newcommand{\makePrefacePage}{%
	\if@twoside
		\cleardoublepage
	\fi
	
	\addcontentsline{toc}{chapter}{\@prefacename}
	%\chapter*{\@prefacename}
    	\input{\@prefacefile}
	
	\if@twoside
		\cleardoublepage
	\fi
}

%---------------
%%%% FRONT PAGES
%---------------
\newcommand{\frontpages}{%    	
	\pagestyle{empty}  
	\makeTitlePage					
	\ifw@ntcopyright        \makeCopyrightPage       \fi	
	\pagenumbering{roman} 
	\pagestyle{plain}	 
	\ifw@nttableofcontents  \makeTableOfContentsPage \fi
	\ifw@ntlistoffigures    \makeListOfFiguresPage   \fi
	\ifw@ntlistoftables     \makeListOfTablesPage    \fi	
	\ifw@ntpreface          \makePrefacePage         \fi
}


%%%%%%%%%%%%%%%%%%%%%%%%%%%%%%%%%%%%%%%%%%%%%%%%%%%%%
%%%% MAIN CODE PART : MAKING THE MAIN BODY PAGES
%%%%%%%%%%%%%%%%%%%%%%%%%%%%%%%%%%%%%%%%%%%%%%%%%%%%%

%-------------------
%%%% MAIN BODY PAGES
%-------------------	
\newcommand{\mainbodypages}{%
	\pagestyle{compP@geStyle}
	\pagenumbering{arabic}		
}


%%%%%%%%%%%%%%%%%%%%%%%%%%%%%%%%%%%%%%%%%%%%%%%%%%%%%%
%%%% MAIN CODE PART : MAKING THE BACK PAGES
%%%%%%%%%%%%%%%%%%%%%%%%%%%%%%%%%%%%%%%%%%%%%%%%%%%%%%

%----------------------
%%%%% BIBLIOGRAPHY PAGE
%----------------------
\newcommand{\makeBibliographyPage}{%
	\bibliographystyle{ieeetr}
	\bibliography{\@bibfile}
}

%---------------------
%%%%%   THE INDEX PAGE
%---------------------
\newcommand{\makeIndexPage}{%
	\addcontentsline{toc}{chapter}{Index}  	
	\printindex
}

%--------------
%%%% BACK PAGES
%--------------
\newcommand{\backpages}{%
	\pagestyle{plain}
	\ifw@ntbibliography
		\makeBibliographyPage
	\fi
	\ifw@ntindex
		\makeIndexPage
	\fi
}
