# Supplementary material for: Optimizing agent-based transmission models for infectious diseases
Source: BMC Bioinformatics. 2015 Jun 2;16(1):183. doi: 10.1186/s12859-015-0612-2 (PMC4450454; doi:10.1186/s12859-015-0612-2)
Supplement: Additional file 2 — Free open source code. Documented C++ code with Makefiles. [file 12859_2015_612_MOESM2_ESM.zip › indismo_software/src/doc/latex_user_man/Refs.bib]

% bibliography for the "User manual"

@article{chao2010,
  title={Flu\uppercase{TE}, a publicly available stochastic influenza epidemic simulation model},
  author={Chao, Dennis L and Halloran, M Elizabeth and Obenchain, Valerie J and Longini Jr, Ira M},
  journal={PLoS Comp Biol},
  volume={6},
  number={1},
  pages={e1000656},
  year={2010},
  publisher={Public Library of Science}
}

@article{grefenstette2013,
  title={\uppercase{FRED} (\uppercase{A F}ramework for \uppercase{R}econstructing \uppercase{E}pidemic \uppercase{D}ynamics): an open-source software system for modeling infectious diseases and control strategies using census-based populations},
  author={Grefenstette, John J and Brown, Shawn T and Rosenfeld, Roni and DePasse, Jay and Stone, Nathan TB and Cooley, Phillip C and Wheaton, William D and Fyshe, Alona and Galloway, David D and Sriram, Anuroop and Guclu, Hassan and Abraham, Thomas and Burke, Donald S},
  journal={BMC public health},
  volume={13},
  number={1},
  pages={940},
  year={2013},
  publisher={BioMed Central Ltd}
}

% synth pop
@article{wheaton2014a,
  title={2010 \uppercase{RTI} \uppercase{U.S.} Synthetic Population Ver. 1.0},
  author={\uppercase{RTI} International},
  journal={Downloaded from internet URL: http://www.epimodels.org/midas/pubsyntdata1.do},
  year={2014}
}

% synth pop
@article{wheaton2014b,
  title={2010 \uppercase{U.S.} Synthetic Population Quick Start Guide. \uppercase{RTI} International},
  author={Wheaton, WD},
  journal={Retrieved from http://www.epimodels.org/midasdocs/SynthPop/2010\_synth\_pop\_ver1\_quickstart.pdf},
  year={2014}
}
