# Supplementary material for: Optimizing agent-based transmission models for infectious diseases
Source: BMC Bioinformatics. 2015 Jun 2;16(1):183. doi: 10.1186/s12859-015-0612-2 (PMC4450454; doi:10.1186/s12859-015-0612-2)
Supplement: Additional file 2 — Free open source code. Documented C++ code with Makefiles. [file 12859_2015_612_MOESM2_ESM.zip › indismo_software/src/doc/latex_user_man/UserManual.tex]

\documentclass[a4paper,11pt]{report}
\usepackage[techreport,english]{comp}
%
%\usepackage[notincludeAppendices]{optional}
%\usepackage[includeAppendices]{optional}
%
\usepackage{float}
\floatstyle{ruled}
\newfloat{float-verbatim}{thp}{lop}
\floatname{float-verbatim}{List}


\newcommand{\npar}{\par \vspace{2.3ex plus 0.3ex minus 0.3ex}}   %whitespace between paragrafs

%%%%%%%%%%%%%%%%%%%%%%%%%%%%%%%%%%%%%%%%%%%%%%%%%%%%%%%%%%%%%%%%%%%%
\title{Indismo project \\ \\ User manual}
\author{L.Willem, S.Stijven, \& J.Broeckhove}
\submitdate{\today}
\reportnumber{1.0}
\bibfile{Refs}

%%%%%%%%%%%%%%%%%%%%%%%%%%%%%%%%%%%%%%%%%%%%%%%%%%%%%%%%%%%%%%%%%%%%
\begin{document}
\frontpages

%%%%%%%%%%%%%%%%%%%%%%%%%%%%%%%%%%%%%%%%%%%%%%%%%%%%%%%%%%%%?%%%%%%%
\mainbodypages

\input{01-Introduction}
\input{02-Software}
\input{03-Simulator}

%%%%%%%%%%%%%%%%%%%%%%%%%%%%%%%%%%%%%%%%%%%%%%%%%%%%%%%%%%%%%%%%%%%
%\input{99-Appendices}


%%%%%%%%%%%%%%%%%%%%%%%%%%%%%%%%%%%%%%%%%%%%%%%%%%%%%%%%%%%%%%%%%%%
\backpages
\end{document}
