# Supplementary material for: Optimizing agent-based transmission models for infectious diseases
Source: BMC Bioinformatics. 2015 Jun 2;16(1):183. doi: 10.1186/s12859-015-0612-2 (PMC4450454; doi:10.1186/s12859-015-0612-2)
Supplement: Additional file 2 — Free open source code. Documented C++ code with Makefiles. [file 12859_2015_612_MOESM2_ESM.zip › indismo_software/src/main/cpp/CMakeLists.txt]

#############################################################################
#  This file is part of the indismo software. 
#  It is free software: you can redistribute it and/or modify
#  it under the terms of the GNU General Public License as published by 
#  the Free Software Foundation, either version 3 of the License, or any 
#  later version.
#  The software is distributed in the hope that it will be useful,
#  but WITHOUT ANY WARRANTY; without even the implied warranty of
#  MERCHANTABILITY or FITNESS FOR A PARTICULAR PURPOSE.  See the
#  GNU General Public License for more details.
#  You should have received a copy of the GNU General Public License,
#  along with the software. If not, see <http://www.gnu.org/licenses/>.
#  see http://www.gnu.org/licenses/.
#
#  Copyright 2015, L.Willem, S.Stijven & J.Broeckhove, University of Antwerp.
#############################################################################

#============================================================================
# Sources.
#============================================================================
set(LIB_SRC
	common/AreaFactory.cpp
	flute/Area.cpp
	fred/Area.cpp
	sid/Area.cpp
	sim/Simulator.cpp
	
	output/CasesFile.cpp
	output/SummaryFile.cpp
)

set(MAIN_SRC
	sim/indismo.cpp
)

#============================================================================
# Build & install the (non omp) executable.
#============================================================================
add_library(indismo_lib  STATIC  ${LIB_SRC})
#
add_executable(indismo  ${MAIN_SRC})
target_link_libraries( indismo   indismo_lib ${LIBS}) 
install(TARGETS indismo  DESTINATION   ${BIN_INSTALL_LOCATION})

#============================================================================
# Build & install the (omp) executable.
#============================================================================
add_library(indismo_lib_omp  STATIC  ${LIB_SRC})
set_target_properties(indismo_lib_omp PROPERTIES COMPILE_FLAGS "-fopenmp" LINK_FLAGS "-fopenmp")
#
add_executable(indismo_omp  ${MAIN_SRC})
set_target_properties(indismo_omp PROPERTIES COMPILE_FLAGS "-fopenmp" LINK_FLAGS "-fopenmp")
target_link_libraries( indismo_omp   indismo_lib_omp ${LIBS}) 
install(TARGETS indismo_omp  DESTINATION   ${BIN_INSTALL_LOCATION})

#============================================================================
# Build & install the (R0) executable.
#============================================================================
add_library(indismo_lib_r0  STATIC  ${LIB_SRC})
set_target_properties(indismo_lib_r0 PROPERTIES COMPILE_FLAGS "-fopenmp" LINK_FLAGS "-fopenmp" COMPILE_DEFINITIONS TRACKINDEXCASE)
#
add_executable(indismo_r0  ${MAIN_SRC})
set_target_properties(indismo_r0 PROPERTIES COMPILE_FLAGS "-fopenmp" LINK_FLAGS "-fopenmp" COMPILE_DEFINITIONS TRACKINDEXCASE)
target_link_libraries( indismo_r0   indismo_lib_r0 ${LIBS}) 
install(TARGETS indismo_r0  DESTINATION   ${BIN_INSTALL_LOCATION})


#============================================================================
# Clean up.
#============================================================================
unset(LIB_SRC)
unset(MAIN_SRC)

#############################################################################
