# Supplementary material for: Optimizing agent-based transmission models for infectious diseases
Source: BMC Bioinformatics. 2015 Jun 2;16(1):183. doi: 10.1186/s12859-015-0612-2 (PMC4450454; doi:10.1186/s12859-015-0612-2)
Supplement: Additional file 2 — Free open source code. Documented C++ code with Makefiles. [file 12859_2015_612_MOESM2_ESM.zip › indismo_software/src/main/cpp/common/IArea.h]

#ifndef COMMON_IAREA_H_INCLUDED
#define COMMON_IAREA_H_INCLUDED
/*
 *  This file is part of the indismo software.
 *  It is free software: you can redistribute it and/or modify it
 *  under the terms of the GNU General Public License as published by
 *  the Free Software Foundation, either version 3 of the License, or
 *  any later version.
 *  The software is distributed in the hope that it will be useful,
 *  but WITHOUT ANY WARRANTY; without even the implied warranty of
 *  MERCHANTABILITY or FITNESS FOR A PARTICULAR PURPOSE.  See the
 *  GNU General Public License for more details.
 *  You should have received a copy of the GNU General Public License
 *  along with the software. If not, see <http://www.gnu.org/licenses/>.
 *
 *  Copyright 2015, L.Willem, S.Stijven & J.Broeckhove, University of Antwerp.
 */
/**
 * @file
 * Interface class for Area.
 */

#include <string>

namespace indismo {

/**
 * Area interface
 */
class IArea
{
public:
	/// Destructor is virtual
	virtual ~IArea() {}

	/// Get the cumulative number of cases.
	virtual unsigned int GetInfectedCount() const = 0;

	/// Get the population size.
	virtual unsigned int GetPopulationSize() const = 0;

	/// Return a tag that identifies this (I)Area
	virtual std::string GetTag() const = 0;

	/// Initialize the Area with given parameters.
	virtual bool Initialize(const std::string& population_file_name,
		double seeding_rate, unsigned int rng_seed) = 0;

	/// Process one time step.
	virtual void TimeStep() = 0;
};

} // namespace indismo

#endif // end of include guard
