# Supplementary material for: Optimizing agent-based transmission models for infectious diseases
Source: BMC Bioinformatics. 2015 Jun 2;16(1):183. doi: 10.1186/s12859-015-0612-2 (PMC4450454; doi:10.1186/s12859-015-0612-2)
Supplement: Additional file 2 — Free open source code. Documented C++ code with Makefiles. [file 12859_2015_612_MOESM2_ESM.zip › indismo_software/src/main/cpp/common/implementations.h]

#ifndef IMPLEMENTATIONS_H_INCLUDED
#define IMPLEMENTATIONS_H_INCLUDED
/*
 *  This file is part of the indismo software.
 *  It is free software: you can redistribute it and/or modify it
 *  under the terms of the GNU General Public License as published by
 *  the Free Software Foundation, either version 3 of the License, or
 *  any later version.
 *  The software is distributed in the hope that it will be useful,
 *  but WITHOUT ANY WARRANTY; without even the implied warranty of
 *  MERCHANTABILITY or FITNESS FOR A PARTICULAR PURPOSE.  See the
 *  GNU General Public License for more details.
 *  You should have received a copy of the GNU General Public License
 *  along with the software. If not, see <http://www.gnu.org/licenses/>.
 *
 *  Copyright 2015, L.Willem, S.Stijven & J.Broeckhove, University of Antwerp.
 */
/**
 * @file
 * A collection of tags and AlgorithmTraits to differentiate between model implementations.
 */

#include <string>

#include "util/conststr.h"

namespace indismo {

/// Cluster::Update algorithm tag: do not use sorting (basic)
struct no_sort_tag {};
/// Cluster::Update algorithm tag: use sorting
struct sort_tag {};

/// algorithm tag: basic
struct plain_tag {};

/// Algorithm trait: template structure
template<typename A>
struct AlgorithmTraits;

/// Algorithm trait: basic
template<>
struct AlgorithmTraits<plain_tag>
{
	using SortType            = no_sort_tag;
};

/// Algorithm trait: use sorting
template<>
struct AlgorithmTraits<sort_tag>
{
	using SortType            = sort_tag;
};


template<typename T> inline constexpr util::conststr string_rep()               { return util::conststr(""); }

template<> inline constexpr util::conststr string_rep<plain_tag>()              { return util::conststr(""); }
template<> inline constexpr util::conststr string_rep<sort_tag>()               { return util::conststr("_sort"); }

} // namespace indismo

#endif // end of include guard
