# Supplementary material for: Optimizing agent-based transmission models for infectious diseases
Source: BMC Bioinformatics. 2015 Jun 2;16(1):183. doi: 10.1186/s12859-015-0612-2 (PMC4450454; doi:10.1186/s12859-015-0612-2)
Supplement: Additional file 2 — Free open source code. Documented C++ code with Makefiles. [file 12859_2015_612_MOESM2_ESM.zip › indismo_software/src/main/cpp/fred/Cluster.h]

#ifndef FRED_CLUSTER_H_INCLUDED
#define FRED_CLUSTER_H_INCLUDED
/*
 *  This file is part of the indismo software.
 *  It is free software: you can redistribute it and/or modify it
 *  under the terms of the GNU General Public License as published by
 *  the Free Software Foundation, either version 3 of the License, or
 *  any later version.
 *  The software is distributed in the hope that it will be useful,
 *  but WITHOUT ANY WARRANTY; without even the implied warranty of
 *  MERCHANTABILITY or FITNESS FOR A PARTICULAR PURPOSE.  See the
 *  GNU General Public License for more details.
 *  You should have received a copy of the GNU General Public License
 *  along with the software. If not, see <http://www.gnu.org/licenses/>.
 *
 *  Copyright 2015, L.Willem, S.Stijven, J.Broeckhove, University of Antwerp.
 */
/**
 * @file
 * Header for the fred Cluster class.
 */
#include <memory>
#include <utility>
#include <vector>

#include "common/ContactHandler.h"
#include "common/implementations.h"
#include "fred/Person.h"

namespace indismo {
namespace fred {

/**
 * Represents a location for social contacts, an group of people.
 */
class Cluster
{
public:
	/// Add the given Person to the Cluster.
	void AddPerson(Person* p)
	{
		m_members.push_back(p);
	}

	/// Update the social contacts between the infectious and susceptible members
	void Update(std::shared_ptr<ContactHandler> contact_handler, no_sort_tag)
	{
		for (const auto p1 : m_members) {
			if (p1->IsInfectious()) {
				const double age1 = p1->GetAge();
				for (auto p2 : m_members) {
					if (p2->IsSusceptible()) {
						assert(p2 != p1); // p1 can (should!) not be infectious and susceptible at the same time...
						const double age2 = p2->GetAge();
						if ((*contact_handler)(age1, age2)) {
							p2->StartInfection();
						}
					}
				}
			}
		}
	}

	/// Update the social contacts between the infectious and susceptible members with sorting on health status.
	void Update(std::shared_ptr<ContactHandler> contact_handler, sort_tag)
	{
		// check if the cluster has infected members and sort (order: non-susceptible, susceptible)
		size_t num_cases = 0;
		bool infectious_cases = false;

		for (size_t i_member = 0; i_member < m_members.size(); i_member++) {
			if (!m_members[i_member]->IsSusceptible()) {
				if(!infectious_cases && m_members[i_member]->IsInfectious()) {
					infectious_cases = true;
				}
				if (i_member > num_cases) {
					std::swap(m_members[i_member], m_members[num_cases]);
				}
				num_cases++;

			}
		}
		if (infectious_cases) {
			// match infectious (in first part of member list) with susceptible members (last part)
			for (size_t i_infected = 0; i_infected < num_cases; i_infected++) {
				if(m_members[i_infected]->IsInfectious()) {
					const auto age1 = m_members[i_infected]->GetAge();
					for (size_t i_contact = num_cases; i_contact < m_members.size(); i_contact++) {
						auto p2 = m_members[i_contact];
						if ((*contact_handler)(age1, p2->GetAge())) {
							p2->StartInfection();
						}
					}
				}

			}
		}
	}


private:
	std::vector<Person*>          m_members;   ///< Container with pointers to the members of the Cluster.
};


} // namespace fred
} // namespace indismo

#endif // include-guard
