# Supplementary material for: Optimizing agent-based transmission models for infectious diseases
Source: BMC Bioinformatics. 2015 Jun 2;16(1):183. doi: 10.1186/s12859-015-0612-2 (PMC4450454; doi:10.1186/s12859-015-0612-2)
Supplement: Additional file 2 — Free open source code. Documented C++ code with Makefiles. [file 12859_2015_612_MOESM2_ESM.zip › indismo_software/src/main/cpp/sim/Simulator.cpp]

/*
 *  This file is part of the indismo software.
 *  It is free software: you can redistribute it and/or modify it
 *  under the terms of the GNU General Public License as published by
 *  the Free Software Foundation, either version 3 of the License, or
 *  any later version.
 *  The software is distributed in the hope that it will be useful,
 *  but WITHOUT ANY WARRANTY; without even the implied warranty of
 *  MERCHANTABILITY or FITNESS FOR A PARTICULAR PURPOSE.  See the
 *  GNU General Public License for more details.
 *  You should have received a copy of the GNU General Public License
 *  along with the software. If not, see <http://www.gnu.org/licenses/>.
 *
 *  Copyright 2015, L.Willem, S.Stijven & J.Broeckhove, University of Antwerp.
 */
/**
 * @file
 * Implementation of the Simulator class.
 */

#include "Simulator.h"

#include "common/AreaFactory.h"
#include "common/IArea.h"

namespace indismo {

using namespace std;

unsigned int Simulator::GetInfectedCount() const
{
	return m_area->GetInfectedCount();
}


unsigned int Simulator::GetPopulationSize() const
{
	return m_area->GetPopulationSize();
}

string Simulator::GetTag() const
{
	return m_area->GetTag();
}

bool Simulator::Initialize(const string& model, const string& population_file_name,
	double transmission_rate, double seeding_rate, unsigned int rng_seed)
{
	m_area = AreaFactory::Create(model, transmission_rate, rng_seed);

	return m_area->Initialize(
			population_file_name, seeding_rate, rng_seed);
}

void Simulator::RunTimeStep()
{
		m_area->TimeStep();
}

} // namespace indismo
