# Supplementary material for: Optimizing agent-based transmission models for infectious diseases
Source: BMC Bioinformatics. 2015 Jun 2;16(1):183. doi: 10.1186/s12859-015-0612-2 (PMC4450454; doi:10.1186/s12859-015-0612-2)
Supplement: Additional file 2 — Free open source code. Documented C++ code with Makefiles. [file 12859_2015_612_MOESM2_ESM.zip › indismo_software/src/main/cpp/util/conststr.h]

#ifndef CONSTSTR_H_INCLUDED
#define CONSTSTR_H_INCLUDED
/*
 *  This file is part of the indismo software.
 *  It is free software: you can redistribute it and/or modify it
 *  under the terms of the GNU General Public License as published by
 *  the Free Software Foundation, either version 3 of the License, or
 *  any later version.
 *  The software is distributed in the hope that it will be useful,
 *  but WITHOUT ANY WARRANTY; without even the implied warranty of
 *  MERCHANTABILITY or FITNESS FOR A PARTICULAR PURPOSE.  See the
 *  GNU General Public License for more details.
 *  You should have received a copy of the GNU General Public License
 *  along with the software. If not, see <http://www.gnu.org/licenses/>.
 *
 *  Copyright 2015, L.Willem, S.Stijven & J.Broeckhove, University of Antwerp.
 */
/**
 * @file
 * Constexpr string construct.
 */

#include <string>
#include <stdexcept>

namespace indismo {
namespace util {

/**
 * Constexpr string construct.
 */
class conststr
{
public:
	template<std::size_t N>
	constexpr conststr(const char (&a)[N])
		: m_p(a), m_size(N - 1)
	{
	}

	// constexpr functions signal errors by throwing exceptions from operator ?:
	constexpr char operator[](std::size_t n) const
	{
		return n < m_size ? m_p[n] : throw std::out_of_range("");
	}

	constexpr std::size_t size() const
	{
		return m_size;
	}

	std::string to_string() const
	{
		return m_p;
	}

private:
	const char* m_p;
	std::size_t m_size;
};

} // end namespace output
} // end namespace indismo

#endif
