# Supplementary material for: Optimizing agent-based transmission models for infectious diseases
Source: BMC Bioinformatics. 2015 Jun 2;16(1):183. doi: 10.1186/s12859-015-0612-2 (PMC4450454; doi:10.1186/s12859-015-0612-2)
Supplement: Additional file 2 — Free open source code. Documented C++ code with Makefiles. [file 12859_2015_612_MOESM2_ESM.zip › indismo_software/src/main/cpp/util/Random.h]

#ifndef RANDOM_H_INCLUDED
#define RANDOM_H_INCLUDED
/*
 *  This file is part of the indismo software.
 *  It is free software: you can redistribute it and/or modify it
 *  under the terms of the GNU General Public License as published by
 *  the Free Software Foundation, either version 3 of the License, or
 *  any later version.
 *  The software is distributed in the hope that it will be useful,
 *  but WITHOUT ANY WARRANTY; without even the implied warranty of
 *  MERCHANTABILITY or FITNESS FOR A PARTICULAR PURPOSE.  See the
 *  GNU General Public License for more details.
 *  You should have received a copy of the GNU General Public License
 *  along with the software. If not, see <http://www.gnu.org/licenses/>.
 *
 *  Copyright 2015, L.Willem, S.Stijven & J.Broeckhove, University of Antwerp.
 */
/**
 * @file
 * Header for the Random Number Generator class.
 */

#include <trng/mrg2.hpp>
#include <trng/uniform01_dist.hpp>
#include <trng/uniform_int_dist.hpp>

namespace indismo {
namespace util {

/**
 * The random number generator.
 */
class Random
{
public:
	/// Constructor: initialize the random number engine and distribution.
	Random(const unsigned long seed)
	{
		m_engine.seed(seed);
		m_uniform_dist = trng::uniform01_dist<double>();
	}

	/// Get random double.
	double NextDouble()
	{
		return m_uniform_dist(m_engine);

	}

	/// Get random unsigned int from [0, max].
	unsigned int operator()(unsigned int max)
	{
		trng::uniform_int_dist dis(0, max);
		return dis(m_engine);
	}

	/**
	 * Split random engines
	 * E. g. stream 0 1 2 3 4 5...
	 * => stream A: 0 2 4...
	 * => stream B: 1 3 5...
	 */
	void Split(unsigned int total, unsigned int id)
	{
		m_engine.split(total,id);
	}

private:
	trng::mrg2               	m_engine;         ///< The random number engine.
	trng::uniform01_dist<double>	m_uniform_dist;   ///< The random distribution.
};

} // end namespace output
} // end namespace indismo

#endif // include guard
