# Supplementary material for: Optimizing agent-based transmission models for infectious diseases
Source: BMC Bioinformatics. 2015 Jun 2;16(1):183. doi: 10.1186/s12859-015-0612-2 (PMC4450454; doi:10.1186/s12859-015-0612-2)
Supplement: Additional file 2 — Free open source code. Documented C++ code with Makefiles. [file 12859_2015_612_MOESM2_ESM.zip › indismo_software/src/main/cpp/util/Stopwatch.h]

#ifndef TIMEKEEPER_STOPWATCH_H_INCLUDED
#define TIMEKEEPER_STOPWATCH_H_INCLUDED
/*
 *  This file is part of the indismo software.
 *  It is free software: you can redistribute it and/or modify it
 *  under the terms of the GNU General Public License as published by
 *  the Free Software Foundation, either version 3 of the License, or
 *  any later version.
 *  The software is distributed in the hope that it will be useful,
 *  but WITHOUT ANY WARRANTY; without even the implied warranty of
 *  MERCHANTABILITY or FITNESS FOR A PARTICULAR PURPOSE.  See the
 *  GNU General Public License for more details.
 *  You should have received a copy of the GNU General Public License
 *  along with the software. If not, see <http://www.gnu.org/licenses/>.
 *
 *  Copyright 2015, L.Willem, S.Stijven & J.Broeckhove, University of Antwerp.
 */
/**
 * @file
 * Definition of Stopwatch.
 */

#include <chrono>
#include <string>
#include "TimeToString.h"

namespace indismo {
namespace util {

/**
 * Provides a stopwatch interface to time: it accumulates time between start/stop pairs.
 */
template<typename T = std::chrono::system_clock>
class Stopwatch
{
public:
	typedef T TClock;

	/// Constructor initializes stopwatch.
	Stopwatch(std::string name = "stopwatch", bool running = false)
			: m_accumulated(T::duration::zero()), m_name(name), m_running(running)
	{
		if (m_running) {
			m_last_start = T::now();
		}
	}

	/// Starts stopwatch if it was stopped.
	Stopwatch& Start()
	{
		if (!m_running) {
			m_running = true;
			m_last_start = T::now();
		}
		return *this;
	}

	/// Stops the stopwatch if it was running.
	Stopwatch& Stop()
	{
		if (m_running) {
			m_accumulated += (T::now() - m_last_start);
			m_running = false;
		}
		return *this;
	}

	/// Resets stopwatch i.e. stopwatch is stopped and time accumulator is cleared.
	Stopwatch& Reset()
	{
		m_accumulated = T::duration::zero();
		m_running = false;
		return *this;
	}

	/// Reports whether stopwatch has been started.
	bool IsRunning() const
	{
		return (m_running);
	}

	/// Return name of this stopwatch
	std::string GetName() const
	{
		return m_name;
	}

	/// Returns the accumulated value without altering the stopwatch state.
	typename T::duration Get() const
	{
		auto fTemp = m_accumulated;
		if (m_running) {
			fTemp += (T::now() - m_last_start);
		}
		return fTemp;
	}

	/// Returns string representation of readout
	std::string ToString() const
	{
		using namespace std;
		using namespace std::chrono;

		string colon_string;
		typedef typename TClock::period TPeriod;
		if (ratio_less_equal<TPeriod, micro>::value) {
			microseconds d = duration_cast < microseconds > (Get());
			colon_string = TimeToString::ToColonString(d);
		} else if (ratio_less_equal<TPeriod, milli>::value) {
			milliseconds d = duration_cast < milliseconds > (Get());
			colon_string = TimeToString::ToColonString(d);
		} else {
			seconds d = duration_cast < seconds > (Get());
			colon_string = TimeToString::ToColonString(d);
		}
		return colon_string;
	}

private:
	typename T::duration       m_accumulated;
	typename T::time_point     m_last_start;
	std::string                m_name;
	bool                       m_running;
};

/**
 * Insert accumulated time into output stream without altering stopwatch state.
 */
template<typename T>
std::ostream&
operator<<(std::ostream& oss, Stopwatch<T> const& stopwatch) {
	return (oss << stopwatch.ToString());
}

} // end namespace output
} // end namespace indismo

#endif  // end of include guard
