# Supplementary material for: Optimizing agent-based transmission models for infectious diseases
Source: BMC Bioinformatics. 2015 Jun 2;16(1):183. doi: 10.1186/s12859-015-0612-2 (PMC4450454; doi:10.1186/s12859-015-0612-2)
Supplement: Additional file 2 — Free open source code. Documented C++ code with Makefiles. [file 12859_2015_612_MOESM2_ESM.zip › indismo_software/src/main/cpp/util/TimeStamp.h]

#ifndef TIMEKEEPER_TIMESTAMP_H_INCLUDED
#define TIMEKEEPER_TIMESTAMP_H_INCLUDED
/*
 *  This file is part of the indismo software.
 *  It is free software: you can redistribute it and/or modify it
 *  under the terms of the GNU General Public License as published by
 *  the Free Software Foundation, either version 3 of the License, or
 *  any later version.
 *  The software is distributed in the hope that it will be useful,
 *  but WITHOUT ANY WARRANTY; without even the implied warranty of
 *  MERCHANTABILITY or FITNESS FOR A PARTICULAR PURPOSE.  See the
 *  GNU General Public License for more details.
 *  You should have received a copy of the GNU General Public License
 *  along with the software. If not, see <http://www.gnu.org/licenses/>.
 *
 *  Copyright 2015, L.Willem, S.Stijven & J.Broeckhove, University of Antwerp.
 */
/**
 * @file
 * TimeStamp class.
 */

#include <algorithm>
#include <iomanip>
#include <sstream>
#include <string>
#include <ctime>
#include <chrono>

namespace indismo {
namespace util {

/**
 * Provides wall-clock time stamp using the time call.
 * The time is that of the constructor call.
 */
class TimeStamp
{
public:
	/// Constructor marks the time for the time stamp.
	TimeStamp() : m_tp(std::chrono::system_clock::now()) {}

	/// Returns string with the time stamp after eliminating newline.
	std::string ToString() const
	{
		std::time_t t = std::chrono::system_clock::to_time_t(m_tp);
		std::string str = std::ctime(&t);
		//str[str.length() - 1] = ' ';
		return str.substr(0, str.length() - 1);
	}


	/// Returns string with the time stamp after eliminating newline.
	std::string ToTag() const
	{
		// This is the C++11 implementation but gcc (at least up to 4.9)
		// does not implement std::put_time.
		// auto now = std::chrono::system_clock::now();
		// auto in_time_t = std::chrono::system_clock::to_time_t(now);
		// std::stringstream ss;
		// ss << std::put_time(std::localtime(&in_time_t), "%Y-%m-%d-%X");
		// return ss.str();

		time_t now = time(NULL);
		struct tm tstruct;
		char buf[80];
		tstruct = *localtime(&now);
		strftime(buf, sizeof(buf), "%Y-%m-%d--%H-%M-%S", &tstruct);
		return buf;
	}

	/// Returns time stamp as a time_t.
	std::time_t ToTimeT() const
	{
		return std::chrono::system_clock::to_time_t(m_tp);
	}

private:
	std::chrono::system_clock::time_point m_tp;
};

/**
 * TimeStamp helper inserts string representation in output stream.
 */
inline std::ostream&
operator<<(std::ostream& os, TimeStamp t) {
	return (os << t.ToString());
}

} // end namespace output
} // end namespace indismo

#endif  // include guard
