# Supplementary material for: Optimizing agent-based transmission models for infectious diseases
Source: BMC Bioinformatics. 2015 Jun 2;16(1):183. doi: 10.1186/s12859-015-0612-2 (PMC4450454; doi:10.1186/s12859-015-0612-2)
Supplement: Additional file 2 — Free open source code. Documented C++ code with Makefiles. [file 12859_2015_612_MOESM2_ESM.zip › indismo_software/src/main/cpp/util/TimeToString.h]

#ifndef TIMEKEEPER_TIME_TO_STRING_H_INCLUDED
#define TIMEKEEPER_TIME_TO_STRING_H_INCLUDED
/*
 *  This file is part of the indismo software.
 *  It is free software: you can redistribute it and/or modify it
 *  under the terms of the GNU General Public License as published by
 *  the Free Software Foundation, either version 3 of the License, or
 *  any later version.
 *  The software is distributed in the hope that it will be useful,
 *  but WITHOUT ANY WARRANTY; without even the implied warranty of
 *  MERCHANTABILITY or FITNESS FOR A PARTICULAR PURPOSE.  See the
 *  GNU General Public License for more details.
 *  You should have received a copy of the GNU General Public License
 *  along with the software. If not, see <http://www.gnu.org/licenses/>.
 *
 *  Copyright 2015, L.Willem, S.Stijven & J.Broeckhove, University of Antwerp.
 */
/**
 * @file
 * Utilities to tag clocks and reformat clock readout to string.
 */

#include <string>
#include <sstream>
#include <iostream>
#include <iomanip>
#include <cmath>

namespace indismo {
namespace util{

/**
 * Utilities to tag clocks and to reformat number of ticks to a string.
 */
struct TimeToString
{
	/// Procude string in hh:mm:ss format.
	static std::string ToColonString(std::chrono::seconds d)
	{
		using namespace std;
		using namespace std::chrono;

		ostringstream oss;
		hours     hh = duration_cast < hours > (d);
		minutes   mm = duration_cast < minutes > (d % hours(1));
		seconds   ss = duration_cast < seconds > (d % minutes(1));

		oss << right << setfill('0') << setw(2) << hh.count() << ":" << setw(2) << mm.count()
			<< ":" << setw(2) << ss.count();
		return oss.str();
	}

	/// Produce string in hh:mm:ss:mus format
	static std::string ToColonString(std::chrono::milliseconds d)
	{
		using namespace std;
		using namespace std::chrono;

		ostringstream oss;
		hours         hh    = duration_cast < hours > (d);
		minutes       mm    = duration_cast < minutes > (d % hours(1));
		seconds       ss    = duration_cast < seconds > (d % minutes(1));
		milliseconds  milli = duration_cast < milliseconds > (d % seconds(1));

		oss << right << setfill('0') << setw(2) << hh.count() << ":" << setw(2) << mm.count()
			<< ":" << setw(2) << ss.count() << ":" << setw(3) << milli.count();
		return oss.str();
	}

	/// Produce string in hh:mm:ss:ms:mus format.
	static std::string ToColonString(std::chrono::microseconds d)
	{
		using namespace std;
		using namespace std::chrono;

		ostringstream oss;
		hours         hh    = duration_cast < hours > (d);
		minutes       mm    = duration_cast < minutes > (d % hours(1));
		seconds       ss    = duration_cast < seconds > (d % minutes(1));
		milliseconds  milli = duration_cast < milliseconds > (d % seconds(1));
		microseconds  micro = duration_cast < microseconds > (d % milliseconds(1));

		oss << right << setfill('0') << setw(2) << hh.count() << ":" << setw(2) << mm.count()
			<< ":" << setw(2) << ss.count() << ":" << setw(3) << milli.count() << ":" << setw(3) << micro.count();
		return oss.str();
	}

	/// Produce string in hh:mm:ss:ms:mus:ns format.
	static std::string ToColonString(std::chrono::nanoseconds d)
	{
		using namespace std;
		using namespace std::chrono;

		ostringstream oss;
		hours          hh    = duration_cast < hours > (d);
		minutes        mm    = duration_cast < minutes > (d % hours(1));
		seconds        ss    = duration_cast < seconds > (d % minutes(1));
		milliseconds   milli = duration_cast < milliseconds > (d % seconds(1));
		microseconds   micro = duration_cast < microseconds > (d % milliseconds(1));
		nanoseconds    nano  = duration_cast < nanoseconds > (d % microseconds(1));

		oss << right << setfill('0') << setw(2) << hh.count() << ":" << setw(2) << mm.count()
			<< ":" << setw(2) << ss.count() << ":" << setw(3) << milli.count() << ":" << setw(3) << micro.count()
			<< ":" << setw(3) << nano.count() << endl;
		return oss.str();
	}
};

} // end namespace output
} // end namespace indismo

#endif // end of include guard
