# Supplementary material for: Optimizing agent-based transmission models for infectious diseases
Source: BMC Bioinformatics. 2015 Jun 2;16(1):183. doi: 10.1186/s12859-015-0612-2 (PMC4450454; doi:10.1186/s12859-015-0612-2)
Supplement: Additional file 2 — Free open source code. Documented C++ code with Makefiles. [file 12859_2015_612_MOESM2_ESM.zip › indismo_software/src/main/resources/CMakeLists.txt]

#############################################################################
#  This file is part of the indismo software. 
#  It is free software: you can redistribute it and/or modify
#  it under the terms of the GNU General Public License as published by 
#  the Free Software Foundation, either version 3 of the License, or any 
#  later version.
#  The software is distributed in the hope that it will be useful,
#  but WITHOUT ANY WARRANTY; without even the implied warranty of
#  MERCHANTABILITY or FITNESS FOR A PARTICULAR PURPOSE.  See the
#  GNU General Public License for more details.
#  You should have received a copy of the GNU General Public License,
#  along with the software. If not, see <http://www.gnu.org/licenses/>.
#  see http://www.gnu.org/licenses/.
#
#  Copyright 2014, L.Willem, S.Stijven, P.Beutels, N.Hens & J.Broeckhove, UA.
#############################################################################

#============================================================================
# Copy all files from data/* to ${DATA_INSTALL_LOCATION}
#============================================================================
#install( DIRECTORY data   DESTINATION  ${DATA_INSTALL_LOCATION}  )
file(GLOB DEPLOY_FILES "data/*")
INSTALL( FILES ${DEPLOY_FILES} DESTINATION ${DATA_INSTALL_LOCATION} )


#============================================================================
# Copy all files from config/* to ${CONFIG_INSTALL_LOCATION}
#============================================================================
#install( DIRECTORY config   DESTINATION  ${CONFIG_INSTALL_LOCATION}  )
file(GLOB DEPLOY_FILES "config/*")
INSTALL( FILES ${DEPLOY_FILES} DESTINATION ${CONFIG_INSTALL_LOCATION} )

#============================================================================
# Add subdirs:
#============================================================================
add_subdirectory( lib )

#############################################################################
