# Supplementary material for: Optimizing agent-based transmission models for infectious diseases
Source: BMC Bioinformatics. 2015 Jun 2;16(1):183. doi: 10.1186/s12859-015-0612-2 (PMC4450454; doi:10.1186/s12859-015-0612-2)
Supplement: Additional file 2 — Free open source code. Documented C++ code with Makefiles. [file 12859_2015_612_MOESM2_ESM.zip › indismo_software/src/main/resources/config/config_pop_nassau.json]

{
	"indismo_path":"bin/indismo",
	"rng_seeds":[1,2,3,4,5],
	"r0":[1.4],
	"seeding_rates":[0.0001],
	"population_files":["./data/nassau_synt_pop_original.csv","./data/nassau_synt_pop_randomized.csv","./data/nassau_synt_pop_sorted.csv"],
	"threads":[0],
	"days":100,
	"output":"pop_nassau",
	"omp_schedule":"DYNAMIC,1",
	"model":["all"]
}
