# Supplementary material for: Optimizing agent-based transmission models for infectious diseases
Source: BMC Bioinformatics. 2015 Jun 2;16(1):183. doi: 10.1186/s12859-015-0612-2 (PMC4450454; doi:10.1186/s12859-015-0612-2)
Supplement: Additional file 2 — Free open source code. Documented C++ code with Makefiles. [file 12859_2015_612_MOESM2_ESM.zip › indismo_software/src/main/resources/data/nassau_synt_pop_sorted.csv]

age	hh_id	hub_id	home_nbh	day_nbh
41	2	0	1	0
1	2	0	1	0
42	3	0	1	0
67	3	0	1	0
73	3	0	1	0
72	4	0	1	0
39	5	0	1	0
64	6	0	1	0
80	6	0	1	0
73	7	0	1	0
34	9	0	1	0
1	9	0	1	0
42	11	0	1	0
81	13	0	1	0
48	14	0	1	0
81	14	0	1	0
72	14	0	1	0
21	15	0	1	0
4	17	0	1	0
2	17	0	1	0
3	17	0	1	0
33	17	0	1	0
0	19	0	1	0
77	24	0	1	0
68	26	0	1	0
66	27	0	1	0
69	28	0	1	0
55	29	0	1	0
1	30	0	1	0
39	30	0	1	0
44	32	0	1	0
41	33	0	1	0
50	35	0	1	0
2	36	0	1	0
41	36	0	1	0
62	37	0	1	0
21	39	0	1	0
19	39	0	1	0
44	42	0	1	0
1	44	0	1	0
43	45	0	1	0
34	46	0	1	0
1	46	0	1	0
81	48	0	1	0
79	48	0	1	0
42	48	0	1	0
81	50	0	1	0
78	50	0	1	0
65	51	0	1	0
44	52	0	1	0
50	53	0	1	0
60	56	0	1	0
2	57	0	1	0
2	57	0	1	0
78	59	0	1	0
82	59	0	1	0
41	60	0	1	0
6	60	0	1	0
49	61	0	1	0
85	62	0	1	0
39	64	0	1	0
82	66	0	1	0
19	66	0	1	0
17	66	0	1	0
49	66	0	1	0
44	67	0	1	0
81	71	0	1	0
76	71	0	1	0
0	72	0	1	0
32	72	0	1	0
18	73	0	1	0
58	73	0	1	0
75	74	0	1	0
43	75	0	1	0
69	76	0	1	0
76	76	0	1	0
90	77	0	1	0
40	77	0	1	0
46	78	0	1	0
22	78	0	1	0
50	81	0	1	0
40	82	0	1	0
88	84	0	1	0
86	85	0	1	0
69	85	0	1	0
94	86	0	1	0
78	87	0	1	0
68	87	0	1	0
68	88	0	1	0
78	88	0	1	0
40	90	0	1	0
72	93	0	1	0
57	94	0	1	0
74	95	0	1	0
73	96	0	1	0
74	96	0	1	0
55	97	0	1	0
67	98	0	1	0
52	99	0	1	0
3	100	0	1	0
65	101	0	1	0
18	103	0	1	0
43	103	0	1	0
21	104	0	1	0
46	104	0	1	0
50	105	0	1	0
71	106	0	1	0
71	106	0	1	0
49	108	0	1	0
77	109	0	1	0
65	109	0	1	0
1	110	0	1	0
28	111	0	1	0
68	112	0	1	0
81	113	0	1	0
84	113	0	1	0
88	114	0	1	0
84	121	0	1	0
80	121	0	1	0
67	122	0	1	0
62	122	0	1	0
65	123	0	1	0
41	124	0	1	0
49	125	0	1	0
78	126	0	1	0
2	127	0	1	0
41	128	0	1	0
57	129	0	1	0
41	130	0	1	0
6	130	0	1	0
58	131	0	1	0
1	131	0	1	0
39	132	0	1	0
89	133	0	1	0
66	134	0	1	0
57	135	0	1	0
83	139	0	1	0
84	139	0	1	0
41	140	0	1	0
0	140	0	1	0
45	142	0	1	0
42	143	0	1	0
60	144	0	1	0
60	146	0	1	0
67	147	0	1	0
43	147	0	1	0
37	148	0	1	0
2	148	0	1	0
73	149	0	1	0
36	149	0	1	0
68	149	0	1	0
73	151	0	1	0
79	151	0	1	0
1	152	0	1	0
40	152	0	1	0
4	152	0	1	0
40	153	0	1	0
78	157	0	1	0
86	158	0	1	0
74	159	0	1	0
48	160	0	1	0
78	161	0	1	0
52	161	0	1	0
75	161	0	1	0
74	164	0	1	0
73	164	0	1	0
84	166	0	1	0
83	166	0	1	0
0	167	0	1	0
77	168	0	1	0
42	169	0	1	0
55	170	0	1	0
23	170	0	1	0
20	173	0	1	0
83	175	0	1	0
37	176	0	1	0
81	177	0	1	0
79	177	0	1	0
42	177	0	1	0
72	180	0	1	0
0	181	0	1	0
39	184	0	1	0
74	185	0	1	0
81	187	0	1	0
42	188	0	1	0
37	189	0	1	0
38	190	0	1	0
65	191	0	1	0
72	191	0	1	0
62	192	0	1	0
71	192	0	1	0
24	192	0	1	0
28	194	0	1	0
1	194	0	1	0
22	195	0	1	0
20	195	0	1	0
2	196	0	1	0
37	196	0	1	0
1	197	0	1	0
36	197	0	1	0
2	198	0	1	0
41	198	0	1	0
74	200	0	1	0
43	201	0	1	0
65	202	0	1	0
43	204	0	1	0
53	205	0	1	0
73	206	0	1	0
22	207	0	1	0
58	207	0	1	0
44	208	0	1	0
74	209	0	1	0
76	210	0	1	0
67	210	0	1	0
62	213	0	1	0
18	214	0	1	0
58	214	0	1	0
81	215	0	1	0
68	215	0	1	0
79	215	0	1	0
70	215	0	1	0
59	217	0	1	0
71	218	0	1	0
1	220	0	1	0
63	221	0	1	0
28	221	0	1	0
68	222	0	1	0
67	223	0	1	0
62	223	0	1	0
39	224	0	1	0
39	225	0	1	0
72	226	0	1	0
65	226	0	1	0
5	227	0	1	0
41	228	0	1	0
19	228	0	1	0
18	232	0	1	0
43	232	0	1	0
22	232	0	1	0
21	232	0	1	0
20	233	0	1	0
45	236	0	1	0
70	237	0	1	0
21	238	0	1	0
46	238	0	1	0
38	239	0	1	0
39	241	0	1	0
58	242	0	1	0
1	242	0	1	0
40	243	0	1	0
63	244	0	1	0
69	244	0	1	0
40	245	0	1	0
4	245	0	1	0
1	245	0	1	0
51	247	0	1	0
65	249	0	1	0
2	250	0	1	0
40	250	0	1	0
2	250	0	1	0
94	251	0	1	0
85	251	0	1	0
64	254	0	1	0
43	255	0	1	0
40	257	0	1	0
58	259	0	1	0
26	259	0	1	0
59	261	0	1	0
63	262	0	1	0
1	263	0	1	0
84	265	0	1	0
80	265	0	1	0
1	266	0	1	0
75	268	0	1	0
72	269	0	1	0
76	269	0	1	0
89	271	0	1	0
39	272	0	1	0
75	273	0	1	0
72	273	0	1	0
20	275	0	1	0
18	275	0	1	0
41	276	0	1	0
41	280	0	1	0
41	283	0	1	0
6	283	0	1	0
42	284	0	1	0
81	285	0	1	0
68	286	0	1	0
79	286	0	1	0
70	286	0	1	0
81	286	0	1	0
75	287	0	1	0
71	287	0	1	0
70	288	0	1	0
64	288	0	1	0
2	289	0	1	0
20	290	0	1	0
71	292	0	1	0
67	292	0	1	0
61	293	0	1	0
60	293	0	1	0
68	294	0	1	0
44	294	0	1	0
90	295	0	1	0
40	295	0	1	0
39	296	0	1	0
2	299	0	1	0
4	299	0	1	0
3	299	0	1	0
33	299	0	1	0
37	300	0	1	0
0	300	0	1	0
71	300	0	1	0
40	302	0	1	0
34	303	0	1	0
1	303	0	1	0
39	304	0	1	0
42	305	0	1	0
1	307	0	1	0
54	308	0	1	0
2	313	0	1	0
41	313	0	1	0
32	314	0	1	0
2	314	0	1	0
61	316	0	1	0
44	317	0	1	0
64	320	0	1	0
0	321	0	1	0
55	322	0	1	0
18	324	0	1	0
34	326	0	1	0
40	327	0	1	0
70	328	0	1	0
78	329	0	1	0
1	330	0	1	0
60	331	0	1	0
43	332	0	1	0
0	333	0	1	0
76	334	0	1	0
34	335	0	1	0
1	335	0	1	0
71	336	0	1	0
67	337	0	1	0
43	337	0	1	0
81	338	0	1	0
20	339	0	1	0
65	340	0	1	0
39	342	0	1	0
43	343	0	1	0
19	343	0	1	0
1	344	0	1	0
41	344	0	1	0
2	347	0	1	0
80	350	0	1	0
21	351	0	1	0
54	351	0	1	0
1	352	0	1	0
35	352	0	1	0
25	354	0	1	0
38	355	0	1	0
0	355	0	1	0
79	356	0	1	0
77	356	0	1	0
64	357	0	1	0
41	358	0	1	0
6	358	0	1	0
18	361	0	1	0
55	361	0	1	0
78	363	0	1	0
80	363	0	1	0
80	364	0	1	0
77	364	0	1	0
37	365	0	1	0
78	366	0	1	0
74	366	0	1	0
72	367	0	1	0
73	367	0	1	0
75	368	0	1	0
87	369	0	1	0
49	370	0	1	0
82	370	0	1	0
19	370	0	1	0
17	370	0	1	0
89	371	0	1	0
45	373	0	1	0
43	374	0	1	0
21	375	0	1	0
59	377	0	1	0
55	379	0	1	0
81	380	0	1	0
75	382	0	1	0
51	383	0	1	0
21	383	0	1	0
79	384	0	1	0
59	385	0	1	0
63	386	0	1	0
86	387	0	1	0
43	388	0	1	0
27	389	0	1	0
55	389	0	1	0
23	389	0	1	0
46	391	0	1	0
73	392	0	1	0
52	393	0	1	0
21	393	0	1	0
82	396	0	1	0
77	398	0	1	0
74	398	0	1	0
59	400	0	1	0
76	401	0	1	0
60	402	0	1	0
48	403	0	1	0
52	403	0	1	0
87	404	0	1	0
21	405	0	1	0
24	405	0	1	0
18	406	0	1	0
55	406	0	1	0
20	407	0	1	0
54	407	0	1	0
42	409	0	1	0
72	411	0	1	0
75	412	0	1	0
88	413	0	1	0
87	413	0	1	0
19	414	0	1	0
4	415	0	1	0
36	415	0	1	0
0	415	0	1	0
2	415	0	1	0
29	417	0	1	0
56	417	0	1	0
59	417	0	1	0
0	418	0	1	0
41	418	0	1	0
56	419	0	1	0
70	421	0	1	0
76	421	0	1	0
69	422	0	1	0
56	423	0	1	0
84	423	0	1	0
80	423	0	1	0
81	425	0	1	0
77	425	0	1	0
71	426	0	1	0
71	426	0	1	0
18	429	0	1	0
34	430	0	1	0
18	430	0	1	0
74	433	0	1	0
78	433	0	1	0
43	436	0	1	0
19	436	0	1	0
18	437	0	1	0
22	437	0	1	0
18	437	0	1	0
51	437	0	1	0
35	439	0	1	0
26	440	0	1	0
75	441	0	1	0
75	441	0	1	0
28	442	0	1	0
1	442	0	1	0
72	444	0	1	0
75	444	0	1	0
63	445	0	1	0
63	445	0	1	0
72	446	0	1	0
78	446	0	1	0
0	447	0	1	0
0	447	0	1	0
34	447	0	1	0
54	448	0	1	0
21	448	0	1	0
64	449	0	1	0
80	449	0	1	0
54	451	0	1	0
74	452	0	1	0
84	452	0	1	0
64	454	0	1	0
40	455	0	1	0
65	456	0	1	0
28	459	0	1	0
63	459	0	1	0
52	460	0	1	0
54	460	0	1	0
80	461	0	1	0
80	461	0	1	0
81	464	0	1	0
77	464	0	1	0
64	466	0	1	0
3	467	0	1	0
21	468	0	1	0
54	468	0	1	0
1	469	0	1	0
35	469	0	1	0
66	469	0	1	0
77	470	0	1	0
79	470	0	1	0
49	471	0	1	0
26	472	0	1	0
53	472	0	1	0
40	473	0	1	0
60	474	0	1	0
66	475	0	1	0
35	475	0	1	0
1	475	0	1	0
75	476	0	1	0
61	478	0	1	0
89	479	0	1	0
46	480	0	1	0
0	480	0	1	0
56	482	0	1	0
30	482	0	1	0
64	483	0	1	0
72	483	0	1	0
68	484	0	1	0
79	484	0	1	0
70	484	0	1	0
81	484	0	1	0
1	485	0	1	0
35	485	0	1	0
19	486	0	1	0
74	487	0	1	0
73	487	0	1	0
76	489	0	1	0
77	490	0	1	0
79	490	0	1	0
80	491	0	1	0
88	491	0	1	0
64	492	0	1	0
85	493	0	1	0
72	493	0	1	0
83	495	0	1	0
61	496	0	1	0
46	497	0	1	0
68	498	0	1	0
61	499	0	1	0
18	501	0	1	0
56	501	0	1	0
47	503	0	1	0
22	504	0	1	0
38	505	0	1	0
68	506	0	1	0
44	506	0	1	0
19	507	0	1	0
1	507	0	1	0
17	507	0	1	0
82	508	0	1	0
55	508	0	1	0
79	510	0	1	0
77	510	0	1	0
71	511	0	1	0
71	511	0	1	0
81	512	0	1	0
1	513	0	1	0
46	514	0	1	0
66	515	0	1	0
63	519	0	1	0
65	519	0	1	0
71	520	0	1	0
60	520	0	1	0
21	521	0	1	0
20	521	0	1	0
45	522	0	1	0
73	523	0	1	0
68	523	0	1	0
42	523	0	1	0
19	524	0	1	0
48	525	0	1	0
22	528	0	1	0
59	530	0	1	0
73	531	0	1	0
71	531	0	1	0
82	532	0	1	0
1	533	0	1	0
44	533	0	1	0
33	533	0	1	0
19	535	0	1	0
48	537	0	1	0
23	538	0	1	0
82	539	0	1	0
81	539	0	1	0
18	540	0	1	0
64	541	0	1	0
76	542	0	1	0
41	544	0	1	0
35	546	0	1	0
1	546	0	1	0
66	546	0	1	0
83	548	0	1	0
89	548	0	1	0
78	549	0	1	0
82	549	0	1	0
55	552	0	1	0
21	552	0	1	0
94	553	0	1	0
86	553	0	1	0
94	554	0	1	0
70	556	0	1	0
56	557	0	1	0
52	558	0	1	0
48	560	0	1	0
52	560	0	1	0
80	561	0	1	0
78	565	0	1	0
70	566	0	1	0
62	566	0	1	0
39	567	0	1	0
0	567	0	1	0
20	567	0	1	0
1	567	0	1	0
71	568	0	1	0
70	568	0	1	0
71	569	0	1	0
84	573	0	1	0
94	575	0	1	0
82	575	0	1	0
28	578	0	1	0
20	578	0	1	0
23	579	0	1	0
87	581	0	1	0
21	581	0	1	0
47	582	0	1	0
18	583	0	1	0
22	583	0	1	0
43	583	0	1	0
21	583	0	1	0
81	584	0	1	0
84	584	0	1	0
64	587	0	1	0
87	588	0	1	0
79	589	0	1	0
77	589	0	1	0
55	590	0	1	0
36	591	0	1	0
64	591	0	1	0
0	591	0	1	0
78	592	0	1	0
82	592	0	1	0
75	596	0	1	0
73	596	0	1	0
2	597	0	1	0
2	597	0	1	0
40	597	0	1	0
38	598	0	2	0
18	598	0	2	0
72	599	0	2	0
75	599	0	2	0
94	600	0	2	0
94	600	0	2	0
83	601	0	2	0
81	601	0	2	0
62	602	0	2	0
60	602	0	2	0
3	603	0	2	0
63	604	0	2	0
63	604	0	2	0
37	608	0	2	0
76	610	0	2	0
75	611	0	2	0
2	613	0	2	0
51	616	0	2	0
23	616	0	2	0
26	616	0	2	0
0	617	0	2	0
37	617	0	2	0
42	618	0	2	0
19	619	0	2	0
21	619	0	2	0
64	621	0	2	0
72	621	0	2	0
60	623	0	2	0
22	624	0	2	0
59	624	0	2	0
20	624	0	2	0
69	627	0	2	0
18	628	0	2	0
43	629	0	2	0
70	629	0	2	0
71	630	0	2	0
28	631	0	2	0
1	631	0	2	0
36	632	0	2	0
35	633	0	2	0
1	633	0	2	0
83	634	0	2	0
61	635	0	2	0
59	637	0	2	0
49	638	0	2	0
49	639	0	2	0
71	640	0	2	0
2	644	0	2	0
24	646	0	2	0
18	647	0	2	0
38	647	0	2	0
80	649	0	2	0
80	649	0	2	0
18	651	0	2	0
23	651	0	2	0
66	652	0	2	0
44	653	0	2	0
60	654	0	2	0
61	654	0	2	0
77	655	0	2	0
74	655	0	2	0
61	657	0	2	0
64	659	0	2	0
43	660	0	2	0
0	661	0	2	0
40	662	0	2	0
42	664	0	2	0
76	665	0	2	0
50	666	0	2	0
42	667	0	2	0
68	667	0	2	0
73	667	0	2	0
78	669	0	2	0
68	670	0	2	0
81	670	0	2	0
79	670	0	2	0
70	670	0	2	0
18	671	0	2	0
73	673	0	2	0
68	673	0	2	0
75	674	0	2	0
40	675	0	2	0
2	675	0	2	0
2	675	0	2	0
2	676	0	2	0
2	676	0	2	0
46	677	0	2	0
35	678	0	2	0
73	679	0	2	0
21	681	0	2	0
54	681	0	2	0
61	682	0	2	0
61	683	0	2	0
73	684	0	2	0
94	685	0	2	0
94	685	0	2	0
64	687	0	2	0
77	688	0	2	0
74	688	0	2	0
83	690	0	2	0
89	690	0	2	0
39	691	0	2	0
63	694	0	2	0
3	695	0	2	0
44	696	0	2	0
62	699	0	2	0
64	700	0	2	0
76	700	0	2	0
20	702	0	2	0
64	703	0	2	0
41	704	0	2	0
19	704	0	2	0
64	705	0	2	0
25	705	0	2	0
68	706	0	2	0
42	706	0	2	0
73	706	0	2	0
60	707	0	2	0
73	708	0	2	0
65	709	0	2	0
72	710	0	2	0
25	711	0	2	0
67	712	0	2	0
37	712	0	2	0
56	713	0	2	0
29	713	0	2	0
32	713	0	2	0
66	713	0	2	0
36	714	0	2	0
62	715	0	2	0
59	716	0	2	0
68	717	0	2	0
73	717	0	2	0
36	717	0	2	0
77	720	0	2	0
73	725	0	2	0
79	725	0	2	0
60	726	0	2	0
73	727	0	2	0
71	727	0	2	0
67	728	0	2	0
45	729	0	2	0
62	730	0	2	0
68	731	0	2	0
70	731	0	2	0
81	731	0	2	0
79	731	0	2	0
3	732	0	2	0
65	733	0	2	0
62	734	0	2	0
73	735	0	2	0
42	735	0	2	0
68	735	0	2	0
68	736	0	2	0
42	736	0	2	0
73	736	0	2	0
49	738	0	2	0
71	739	0	2	0
69	740	0	2	0
66	741	0	2	0
73	743	0	2	0
42	743	0	2	0
67	743	0	2	0
70	744	0	2	0
2	745	0	2	0
3	745	0	2	0
37	745	0	2	0
62	746	0	2	0
69	747	0	2	0
61	747	0	2	0
35	748	0	2	0
73	748	0	2	0
65	749	0	2	0
77	749	0	2	0
55	750	0	2	0
26	751	0	2	0
55	755	0	2	0
71	756	0	2	0
0	758	0	2	0
60	759	0	2	0
66	760	0	2	0
66	761	0	2	0
19	762	0	2	0
20	764	0	2	0
21	764	0	2	0
65	765	0	2	0
60	766	0	2	0
65	767	0	2	0
2	769	0	2	0
52	771	0	2	0
64	773	0	2	0
63	774	0	2	0
58	775	0	2	0
58	775	0	2	0
59	776	0	2	0
29	776	0	2	0
56	776	0	2	0
19	777	0	2	0
68	778	0	2	0
70	778	0	2	0
2	780	0	2	0
67	781	0	2	0
43	781	0	2	0
69	782	0	2	0
86	782	0	2	0
68	783	0	2	0
72	783	0	2	0
70	784	0	2	0
68	784	0	2	0
79	784	0	2	0
81	784	0	2	0
55	785	0	2	0
22	786	0	2	0
66	787	0	2	0
54	788	0	2	0
1	790	0	2	0
72	791	0	2	0
82	792	0	2	0
19	792	0	2	0
17	792	0	2	0
49	792	0	2	0
74	793	0	2	0
73	793	0	2	0
71	795	0	2	0
71	795	0	2	0
64	796	0	2	0
2	797	0	2	0
59	797	0	2	0
78	798	0	2	0
74	798	0	2	0
40	799	0	2	0
2	799	0	2	0
2	799	0	2	0
61	800	0	2	0
23	801	0	2	0
51	801	0	2	0
26	801	0	2	0
32	802	0	2	0
56	802	0	2	0
66	802	0	2	0
29	802	0	2	0
3	803	0	2	0
2	803	0	2	0
37	803	0	2	0
73	804	0	2	0
68	804	0	2	0
42	804	0	2	0
21	805	0	2	0
1	806	0	2	0
36	806	0	2	0
60	808	0	2	0
61	808	0	2	0
26	809	0	2	0
58	809	0	2	0
59	810	0	2	0
71	811	0	2	0
81	812	0	2	0
68	812	0	2	0
79	812	0	2	0
70	812	0	2	0
70	813	0	2	0
71	814	0	2	0
73	814	0	2	0
36	816	0	2	0
46	817	0	2	0
42	818	0	2	0
68	818	0	2	0
73	818	0	2	0
19	819	0	2	0
26	820	0	2	0
23	820	0	2	0
51	820	0	2	0
39	821	0	2	0
2	823	0	2	0
37	823	0	2	0
3	823	0	2	0
56	824	0	2	0
2	825	0	2	0
2	825	0	2	0
40	825	0	2	0
77	826	0	2	0
87	826	0	2	0
52	827	0	2	0
43	828	0	2	0
79	829	0	2	0
28	830	0	2	0
1	830	0	2	0
59	831	0	2	0
71	832	0	2	0
67	832	0	2	0
74	833	0	2	0
71	833	0	2	0
79	834	0	2	0
60	835	0	2	0
2	836	0	2	0
2	836	0	2	0
40	836	0	2	0
66	837	0	2	0
28	837	0	2	0
41	838	0	2	0
19	838	0	2	0
1	839	0	2	0
35	839	0	2	0
75	842	0	2	0
82	844	0	2	0
72	844	0	2	0
54	846	0	2	0
66	848	0	2	0
65	849	0	2	0
82	851	0	2	0
19	851	0	2	0
17	851	0	2	0
49	851	0	2	0
19	852	0	2	0
59	854	0	2	0
2	854	0	2	0
54	856	0	2	0
71	857	0	2	0
47	858	0	2	0
76	859	0	2	0
39	860	0	2	0
47	861	0	2	0
2	862	0	2	0
23	863	0	2	0
70	865	0	2	0
68	865	0	2	0
0	867	0	2	0
19	868	0	2	0
60	869	0	2	0
81	870	0	2	0
83	870	0	2	0
54	871	0	2	0
66	872	0	2	0
2	873	0	2	0
2	873	0	2	0
67	874	0	2	0
37	874	0	2	0
70	875	0	2	0
23	876	0	2	0
25	876	0	2	0
82	877	0	2	0
19	877	0	2	0
17	877	0	2	0
49	877	0	2	0
73	878	0	2	0
79	878	0	2	0
19	879	0	2	0
20	881	0	2	0
84	881	0	2	0
77	882	0	2	0
21	883	0	2	0
21	883	0	2	0
79	884	0	2	0
62	886	0	2	0
43	887	0	2	0
20	888	0	2	0
18	888	0	2	0
65	889	0	2	0
65	889	0	2	0
23	889	0	2	0
25	889	0	2	0
62	890	0	2	0
63	892	0	2	0
43	893	0	2	0
67	895	0	2	0
62	895	0	2	0
73	896	0	2	0
79	896	0	2	0
94	897	0	2	0
65	898	0	2	0
59	899	0	2	0
2	899	0	2	0
67	900	0	2	0
82	901	0	2	0
17	901	0	2	0
19	901	0	2	0
49	901	0	2	0
28	902	0	2	0
1	902	0	2	0
67	903	0	2	0
62	904	0	2	0
55	905	0	2	0
24	905	0	2	0
71	907	0	2	0
73	907	0	2	0
20	908	0	2	0
68	909	0	2	0
75	910	0	2	0
73	912	0	2	0
71	912	0	2	0
68	913	0	2	0
66	914	0	2	0
70	914	0	2	0
69	915	0	2	0
66	915	0	2	0
68	916	0	2	0
73	916	0	2	0
42	916	0	2	0
82	918	0	2	0
49	918	0	2	0
19	918	0	2	0
17	918	0	2	0
70	919	0	2	0
71	920	0	2	0
69	920	0	2	0
69	921	0	2	0
30	921	0	2	0
3	921	0	2	0
82	922	0	2	0
19	922	0	2	0
17	922	0	2	0
49	922	0	2	0
23	923	0	2	0
25	923	0	2	0
2	924	0	2	0
3	924	0	2	0
37	924	0	2	0
55	925	0	2	0
2	927	0	2	0
65	928	0	2	0
30	932	0	2	0
3	932	0	2	0
69	932	0	2	0
34	933	0	2	0
0	933	0	2	0
19	935	0	2	0
82	936	0	2	0
19	936	0	2	0
17	936	0	2	0
49	936	0	2	0
2	937	0	2	0
41	937	0	2	0
38	938	0	2	0
48	939	0	2	0
63	941	0	2	0
75	942	0	2	0
46	943	0	2	0
22	943	0	2	0
60	945	0	2	0
54	946	0	2	0
64	947	0	2	0
2	948	0	2	0
2	948	0	2	0
21	949	0	2	0
21	949	0	2	0
75	950	0	2	0
82	951	0	2	0
75	952	0	2	0
18	953	0	2	0
20	953	0	2	0
58	954	0	2	0
25	954	0	2	0
73	957	0	2	0
74	957	0	2	0
64	958	0	2	0
88	959	0	2	0
90	959	0	2	0
18	960	0	2	0
23	960	0	2	0
76	961	0	2	0
74	961	0	2	0
70	961	0	2	0
20	962	0	2	0
2	964	0	2	0
2	964	0	2	0
18	965	0	2	0
61	966	0	2	0
69	966	0	2	0
1	967	0	2	0
3	967	0	2	0
74	970	0	2	0
72	971	0	2	0
72	972	0	2	0
76	972	0	2	0
3	974	0	2	0
0	974	0	2	0
60	975	0	2	0
58	976	0	2	0
58	976	0	2	0
53	977	0	2	0
85	977	0	2	0
61	978	0	2	0
60	979	0	2	0
2	980	0	2	0
3	980	0	2	0
37	980	0	2	0
2	982	0	2	0
68	983	0	2	0
79	983	0	2	0
70	983	0	2	0
81	983	0	2	0
18	984	0	2	0
52	986	0	2	0
36	986	0	2	0
45	989	0	2	0
49	990	0	2	0
82	990	0	2	0
19	990	0	2	0
17	990	0	2	0
49	991	0	2	0
82	991	0	2	0
19	991	0	2	0
17	991	0	2	0
38	992	0	2	0
85	993	0	2	0
86	993	0	2	0
59	994	0	2	0
1	995	0	2	0
3	996	0	2	0
2	996	0	2	0
37	996	0	2	0
50	997	0	2	0
46	999	0	2	0
51	1000	0	2	0
23	1000	0	2	0
26	1000	0	2	0
60	1002	0	2	0
37	1005	0	2	0
48	1005	0	2	0
1	1005	0	2	0
40	1006	0	2	0
2	1006	0	2	0
2	1006	0	2	0
57	1008	0	2	0
1	1010	0	2	0
31	1010	0	2	0
57	1011	0	2	0
77	1012	0	2	0
39	1014	0	2	0
63	1016	0	2	0
18	1017	0	2	0
20	1018	0	2	0
45	1019	0	2	0
80	1021	0	2	0
86	1021	0	2	0
78	1023	0	2	0
72	1023	0	2	0
55	1024	0	2	0
60	1025	0	2	0
59	1026	0	2	0
68	1028	0	2	0
79	1028	0	2	0
70	1028	0	2	0
81	1028	0	2	0
64	1029	0	2	0
76	1029	0	2	0
51	1032	0	2	0
22	1032	0	2	0
62	1033	0	2	0
54	1034	0	2	0
41	1039	0	2	0
6	1039	0	2	0
60	1040	0	2	0
89	1043	0	2	0
94	1043	0	2	0
41	1046	0	2	0
19	1047	0	2	0
58	1047	0	2	0
23	1047	0	2	0
18	1048	0	2	0
50	1048	0	2	0
78	1051	0	2	0
81	1051	0	2	0
88	1052	0	2	0
88	1052	0	2	0
50	1053	0	2	0
22	1053	0	2	0
88	1055	0	2	0
64	1056	0	2	0
75	1057	0	2	0
74	1057	0	2	0
57	1058	0	2	0
88	1058	0	2	0
43	1061	0	2	0
21	1061	0	2	0
18	1061	0	2	0
22	1061	0	2	0
52	1062	0	2	0
64	1065	0	2	0
45	1066	0	2	0
79	1068	0	2	0
78	1069	0	2	0
81	1069	0	2	0
49	1070	0	2	0
22	1070	0	2	0
60	1072	0	2	0
55	1073	0	2	0
79	1073	0	2	0
64	1077	0	2	0
0	1078	0	2	0
37	1078	0	2	0
61	1079	0	2	0
69	1079	0	2	0
56	1082	0	2	0
18	1083	0	2	0
48	1083	0	2	0
79	1084	0	2	0
77	1084	0	2	0
7	1088	0	2	0
44	1088	0	2	0
10	1088	0	2	0
18	1089	0	2	0
50	1089	0	2	0
55	1090	0	2	0
23	1090	0	2	0
47	1091	0	2	0
64	1092	0	2	0
57	1092	0	2	0
79	1094	0	2	0
64	1097	0	2	0
63	1098	0	2	0
82	1100	0	2	0
17	1100	0	2	0
19	1100	0	2	0
49	1100	0	2	0
8	1101	0	2	0
6	1101	0	2	0
68	1103	0	2	0
84	1103	0	2	0
27	1107	0	2	0
23	1107	0	2	0
55	1107	0	2	0
64	1108	0	2	0
79	1110	0	2	0
81	1110	0	2	0
43	1111	0	2	0
19	1111	0	2	0
94	1113	0	2	0
89	1114	0	2	0
63	1116	0	2	0
23	1116	0	2	0
40	1118	0	2	0
2	1118	0	2	0
2	1118	0	2	0
43	1119	0	2	0
18	1120	0	2	0
43	1120	0	2	0
21	1120	0	2	0
22	1120	0	2	0
59	1122	0	2	0
29	1122	0	2	0
56	1122	0	2	0
19	1123	0	2	0
21	1123	0	2	0
18	1124	0	2	0
56	1124	0	2	0
73	1125	0	2	0
76	1125	0	2	0
80	1126	0	2	0
1	1127	0	2	0
30	1127	0	2	0
75	1128	0	2	0
21	1130	0	2	0
20	1130	0	2	0
0	1132	0	2	0
80	1133	0	2	0
34	1136	0	2	0
75	1137	0	2	0
28	1137	0	2	0
64	1140	0	2	0
89	1142	0	2	0
64	1143	0	2	0
69	1144	0	2	0
79	1144	0	2	0
78	1145	0	2	0
20	1148	0	2	0
50	1150	0	2	0
19	1150	0	2	0
88	1151	0	2	0
87	1151	0	2	0
58	1153	0	2	0
60	1154	0	2	0
3	1155	0	2	0
2	1155	0	2	0
37	1155	0	2	0
70	1156	0	2	0
64	1156	0	2	0
45	1157	0	2	0
33	1158	0	2	0
1	1158	0	2	0
76	1160	0	2	0
75	1160	0	2	0
55	1163	0	2	0
50	1164	0	2	0
2	1166	0	2	0
2	1166	0	2	0
40	1166	0	2	0
94	1167	0	2	0
65	1170	0	2	0
22	1171	0	2	0
18	1172	0	2	0
39	1174	0	2	0
83	1175	0	2	0
81	1177	0	2	0
42	1177	0	2	0
79	1177	0	2	0
75	1178	0	2	0
82	1179	0	2	0
80	1179	0	2	0
84	1180	0	2	0
64	1180	0	2	0
82	1184	0	2	0
19	1184	0	2	0
49	1184	0	2	0
17	1184	0	2	0
29	1185	0	2	0
0	1185	0	2	0
25	1186	0	2	0
65	1189	0	2	0
25	1192	0	3	0
64	1192	0	3	0
41	1193	0	3	0
76	1194	0	3	0
81	1194	0	3	0
19	1195	0	3	0
62	1196	0	3	0
55	1197	0	3	0
20	1197	0	3	0
45	1198	0	3	0
23	1200	0	3	0
51	1200	0	3	0
26	1200	0	3	0
64	1201	0	3	0
82	1202	0	3	0
81	1203	0	3	0
80	1203	0	3	0
61	1204	0	3	0
48	1205	0	3	0
1	1206	0	3	0
35	1206	0	3	0
23	1207	0	3	0
51	1207	0	3	0
26	1207	0	3	0
70	1208	0	3	0
54	1209	0	3	0
64	1210	0	3	0
5	1211	0	3	0
53	1211	0	3	0
18	1213	0	3	0
48	1213	0	3	0
63	1214	0	3	0
21	1215	0	3	0
21	1215	0	3	0
3	1216	0	3	0
70	1217	0	3	0
0	1219	0	3	0
49	1220	0	3	0
87	1221	0	3	0
32	1222	0	3	0
79	1222	0	3	0
70	1222	0	3	0
28	1223	0	3	0
63	1223	0	3	0
18	1225	0	3	0
50	1225	0	3	0
21	1227	0	3	0
55	1227	0	3	0
83	1228	0	3	0
25	1230	0	3	0
40	1231	0	3	0
2	1231	0	3	0
2	1231	0	3	0
45	1232	0	3	0
55	1233	0	3	0
68	1234	0	3	0
84	1234	0	3	0
21	1235	0	3	0
18	1236	0	3	0
58	1237	0	3	0
18	1238	0	3	0
20	1238	0	3	0
83	1240	0	3	0
60	1242	0	3	0
68	1244	0	3	0
64	1244	0	3	0
59	1245	0	3	0
59	1246	0	3	0
1	1247	0	3	0
1	1247	0	3	0
49	1247	0	3	0
73	1248	0	3	0
74	1248	0	3	0
82	1249	0	3	0
19	1250	0	3	0
41	1250	0	3	0
78	1251	0	3	0
60	1252	0	3	0
59	1253	0	3	0
79	1257	0	3	0
73	1257	0	3	0
54	1258	0	3	0
20	1260	0	3	0
1	1261	0	3	0
31	1261	0	3	0
87	1262	0	3	0
19	1265	0	3	0
49	1265	0	3	0
82	1265	0	3	0
17	1265	0	3	0
55	1266	0	3	0
79	1266	0	3	0
1	1267	0	3	0
82	1268	0	3	0
39	1269	0	3	0
57	1270	0	3	0
82	1270	0	3	0
81	1270	0	3	0
61	1271	0	3	0
64	1272	0	3	0
64	1273	0	3	0
64	1274	0	3	0
64	1274	0	3	0
65	1277	0	3	0
68	1278	0	3	0
78	1278	0	3	0
73	1279	0	3	0
76	1279	0	3	0
82	1280	0	3	0
81	1280	0	3	0
57	1280	0	3	0
33	1281	0	3	0
2	1281	0	3	0
4	1281	0	3	0
3	1281	0	3	0
23	1282	0	3	0
23	1283	0	3	0
63	1285	0	3	0
83	1290	0	3	0
84	1290	0	3	0
65	1293	0	3	0
79	1294	0	3	0
77	1294	0	3	0
79	1295	0	3	0
70	1298	0	3	0
18	1299	0	3	0
94	1301	0	3	0
94	1301	0	3	0
57	1302	0	3	0
78	1303	0	3	0
49	1305	0	3	0
70	1307	0	3	0
19	1308	0	3	0
0	1308	0	3	0
23	1309	0	3	0
69	1311	0	3	0
58	1312	0	3	0
79	1315	0	3	0
43	1317	0	3	0
78	1318	0	3	0
81	1318	0	3	0
66	1319	0	3	0
80	1322	0	3	0
82	1324	0	3	0
63	1326	0	3	0
23	1326	0	3	0
70	1327	0	3	0
41	1329	0	3	0
44	1330	0	3	0
87	1331	0	3	0
61	1331	0	3	0
83	1332	0	3	0
43	1333	0	3	0
79	1334	0	3	0
55	1334	0	3	0
59	1335	0	3	0
20	1335	0	3	0
22	1335	0	3	0
2	1336	0	3	0
70	1337	0	3	0
85	1340	0	3	0
89	1340	0	3	0
44	1341	0	3	0
64	1346	0	3	0
20	1348	0	3	0
1	1352	0	3	0
1	1352	0	3	0
47	1352	0	3	0
19	1352	0	3	0
80	1353	0	3	0
64	1353	0	3	0
52	1354	0	3	0
71	1355	0	3	0
71	1355	0	3	0
78	1356	0	3	0
94	1357	0	3	0
85	1357	0	3	0
18	1360	0	3	0
22	1360	0	3	0
43	1360	0	3	0
21	1360	0	3	0
79	1362	0	3	0
88	1363	0	3	0
88	1363	0	3	0
79	1365	0	3	0
70	1366	0	3	0
19	1367	0	3	0
87	1368	0	3	0
88	1368	0	3	0
64	1369	0	3	0
68	1369	0	3	0
70	1370	0	3	0
73	1371	0	3	0
59	1373	0	3	0
58	1374	0	3	0
26	1374	0	3	0
71	1375	0	3	0
42	1376	0	3	0
83	1377	0	3	0
36	1378	0	3	0
52	1380	0	3	0
79	1381	0	3	0
78	1382	0	3	0
57	1382	0	3	0
70	1383	0	3	0
78	1384	0	3	0
81	1384	0	3	0
46	1386	0	3	0
81	1389	0	3	0
80	1389	0	3	0
88	1390	0	3	0
80	1390	0	3	0
69	1391	0	3	0
85	1392	0	3	0
77	1393	0	3	0
71	1393	0	3	0
22	1394	0	3	0
20	1394	0	3	0
59	1394	0	3	0
18	1395	0	3	0
84	1396	0	3	0
86	1397	0	3	0
2	1399	0	3	0
89	1400	0	3	0
86	1401	0	3	0
78	1402	0	3	0
71	1402	0	3	0
87	1407	0	3	0
67	1407	0	3	0
87	1407	0	3	0
59	1408	0	3	0
2	1408	0	3	0
41	1411	0	3	0
63	1412	0	3	0
63	1412	0	3	0
79	1413	0	3	0
46	1416	0	3	0
46	1418	0	3	0
75	1420	0	3	0
81	1423	0	3	0
83	1425	0	3	0
79	1428	0	3	0
70	1429	0	3	0
83	1430	0	3	0
81	1434	0	3	0
41	1435	0	3	0
3	1436	0	3	0
2	1436	0	3	0
37	1436	0	3	0
67	1439	0	3	0
42	1439	0	3	0
73	1439	0	3	0
69	1440	0	3	0
79	1442	0	3	0
82	1442	0	3	0
57	1443	0	3	0
47	1443	0	3	0
78	1445	0	3	0
70	1447	0	3	0
83	1449	0	3	0
81	1449	0	3	0
47	1450	0	3	0
66	1451	0	3	0
39	1453	0	3	0
2	1457	0	3	0
2	1457	0	3	0
64	1459	0	3	0
70	1460	0	3	0
42	1461	0	3	0
45	1462	0	3	0
81	1464	0	3	0
55	1465	0	3	0
21	1465	0	3	0
80	1466	0	3	0
68	1467	0	3	0
72	1467	0	3	0
44	1470	0	3	0
87	1471	0	3	0
78	1472	0	3	0
41	1473	0	3	0
81	1474	0	3	0
83	1474	0	3	0
47	1475	0	3	0
30	1475	0	3	0
0	1475	0	3	0
19	1475	0	3	0
68	1476	0	3	0
84	1476	0	3	0
19	1477	0	3	0
39	1480	0	3	0
83	1484	0	3	0
82	1485	0	3	0
77	1488	0	3	0
84	1488	0	3	0
46	1489	0	3	0
49	1491	0	3	0
39	1493	0	3	0
68	1498	0	3	0
63	1498	0	3	0
25	1499	0	3	0
83	1500	0	3	0
81	1500	0	3	0
76	1502	0	3	0
22	1506	0	3	0
20	1506	0	3	0
59	1506	0	3	0
38	1507	0	3	0
48	1508	0	3	0
52	1508	0	3	0
70	1510	0	3	0
85	1511	0	3	0
18	1512	0	3	0
43	1512	0	3	0
22	1512	0	3	0
21	1512	0	3	0
78	1515	0	3	0
50	1516	0	3	0
19	1516	0	3	0
45	1517	0	3	0
84	1518	0	3	0
83	1518	0	3	0
2	1520	0	3	0
75	1521	0	3	0
80	1521	0	3	0
67	1522	0	3	0
62	1522	0	3	0
81	1523	0	3	0
83	1523	0	3	0
71	1525	0	3	0
45	1527	0	3	0
2	1528	0	3	0
50	1529	0	3	0
84	1530	0	3	0
70	1531	0	3	0
23	1533	0	3	0
45	1534	0	3	0
73	1535	0	3	0
18	1538	0	3	0
43	1538	0	3	0
22	1538	0	3	0
21	1538	0	3	0
77	1539	0	3	0
39	1541	0	3	0
83	1542	0	3	0
83	1543	0	3	0
62	1544	0	3	0
1	1545	0	3	0
1	1545	0	3	0
19	1545	0	3	0
47	1545	0	3	0
70	1547	0	3	0
64	1547	0	3	0
63	1548	0	3	0
65	1548	0	3	0
79	1549	0	3	0
77	1549	0	3	0
79	1551	0	3	0
77	1551	0	3	0
80	1552	0	3	0
82	1552	0	3	0
54	1553	0	3	0
71	1556	0	3	0
67	1556	0	3	0
73	1558	0	3	0
76	1559	0	3	0
83	1560	0	3	0
84	1561	0	3	0
83	1561	0	3	0
18	1562	0	3	0
44	1562	0	3	0
87	1563	0	3	0
64	1564	0	3	0
46	1569	0	3	0
70	1570	0	3	0
77	1571	0	3	0
74	1571	0	3	0
60	1572	0	3	0
79	1573	0	3	0
59	1574	0	3	0
67	1575	0	3	0
70	1577	0	3	0
47	1578	0	3	0
19	1578	0	3	0
94	1578	0	3	0
29	1578	0	3	0
83	1581	0	3	0
50	1582	0	3	0
44	1583	0	3	0
74	1584	0	3	0
62	1586	0	3	0
70	1586	0	3	0
76	1587	0	3	0
35	1588	0	3	0
29	1591	0	3	0
0	1591	0	3	0
75	1592	0	3	0
50	1592	0	3	0
49	1593	0	3	0
62	1594	0	3	0
85	1595	0	3	0
86	1595	0	3	0
41	1596	0	3	0
19	1596	0	3	0
80	1597	0	3	0
78	1598	0	3	0
84	1598	0	3	0
90	1600	0	3	0
77	1601	0	3	0
47	1602	0	3	0
77	1603	0	3	0
78	1604	0	3	0
24	1605	0	3	0
54	1605	0	3	0
28	1605	0	3	0
66	1605	0	3	0
35	1606	0	3	0
1	1606	0	3	0
66	1606	0	3	0
87	1607	0	3	0
57	1609	0	3	0
60	1610	0	3	0
62	1612	0	3	0
39	1613	0	3	0
42	1614	0	3	0
72	1615	0	3	0
87	1615	0	3	0
2	1616	0	3	0
45	1617	0	3	0
54	1619	0	3	0
70	1620	0	3	0
83	1621	0	3	0
85	1623	0	3	0
66	1624	0	3	0
45	1626	0	3	0
20	1630	0	3	0
18	1630	0	3	0
37	1631	0	3	0
77	1632	0	3	0
59	1635	0	3	0
72	1636	0	3	0
43	1638	0	3	0
70	1640	0	3	0
74	1641	0	3	0
84	1641	0	3	0
46	1643	0	3	0
63	1644	0	3	0
63	1644	0	3	0
82	1645	0	3	0
78	1645	0	3	0
78	1648	0	3	0
72	1648	0	3	0
46	1649	0	3	0
64	1650	0	3	0
83	1651	0	3	0
94	1653	0	3	0
44	1654	0	3	0
18	1654	0	3	0
63	1655	0	3	0
81	1656	0	3	0
77	1656	0	3	0
21	1657	0	3	0
54	1657	0	3	0
77	1658	0	3	0
77	1659	0	3	0
48	1660	0	3	0
52	1660	0	3	0
64	1662	0	3	0
67	1663	0	3	0
86	1663	0	3	0
2	1664	0	3	0
59	1664	0	3	0
77	1665	0	3	0
87	1665	0	3	0
82	1666	0	3	0
60	1667	0	3	0
45	1669	0	3	0
2	1670	0	3	0
2	1675	0	3	0
1	1676	0	3	0
1	1676	0	3	0
19	1676	0	3	0
47	1676	0	3	0
75	1677	0	3	0
64	1678	0	3	0
25	1678	0	3	0
70	1679	0	3	0
2	1680	0	3	0
75	1681	0	3	0
64	1683	0	3	0
85	1686	0	3	0
52	1687	0	3	0
72	1688	0	3	0
2	1690	0	3	0
68	1691	0	3	0
71	1691	0	3	0
86	1692	0	3	0
73	1693	0	3	0
77	1693	0	3	0
68	1694	0	3	0
73	1694	0	3	0
42	1694	0	3	0
70	1695	0	3	0
82	1696	0	3	0
86	1697	0	3	0
66	1698	0	3	0
70	1699	0	3	0
18	1700	0	3	0
70	1701	0	3	0
70	1702	0	3	0
63	1703	0	3	0
63	1704	0	3	0
18	1705	0	3	0
23	1705	0	3	0
70	1708	0	3	0
44	1709	0	3	0
18	1712	0	3	0
1	1713	0	3	0
1	1713	0	3	0
19	1713	0	3	0
47	1713	0	3	0
62	1717	0	3	0
24	1717	0	3	0
77	1720	0	3	0
84	1721	0	3	0
83	1721	0	3	0
87	1722	0	3	0
85	1723	0	3	0
94	1723	0	3	0
59	1724	0	3	0
20	1724	0	3	0
22	1724	0	3	0
19	1725	0	3	0
21	1725	0	3	0
77	1726	0	3	0
81	1727	0	3	0
73	1727	0	3	0
60	1729	0	3	0
71	1730	0	3	0
62	1730	0	3	0
24	1730	0	3	0
22	1731	0	3	0
72	1732	0	3	0
80	1733	0	3	0
86	1734	0	3	0
45	1735	0	3	0
83	1736	0	3	0
86	1737	0	3	0
89	1740	0	3	0
67	1742	0	3	0
71	1742	0	3	0
51	1743	0	3	0
32	1743	0	3	0
77	1744	0	3	0
43	1745	0	3	0
89	1747	0	3	0
94	1748	0	3	0
69	1749	0	3	0
14	1750	0	3	0
45	1751	0	3	0
64	1752	0	3	0
70	1754	0	3	0
56	1755	0	3	0
23	1755	0	3	0
18	1755	0	3	0
63	1759	0	3	0
2	1760	0	3	0
71	1761	0	3	0
47	1762	0	3	0
76	1763	0	3	0
74	1763	0	3	0
70	1763	0	3	0
19	1764	0	3	0
0	1764	0	3	0
34	1765	0	3	0
0	1765	0	3	0
0	1765	0	3	0
68	1766	0	3	0
63	1766	0	3	0
73	1767	0	3	0
80	1767	0	3	0
79	1770	0	3	0
21	1771	0	3	0
58	1772	0	3	0
33	1772	0	3	0
59	1772	0	3	0
21	1773	0	3	0
81	1776	0	3	0
76	1777	0	3	0
77	1777	0	3	0
50	1778	0	3	0
46	1779	0	3	0
70	1780	0	3	0
43	1781	0	3	0
28	1782	0	3	0
1	1782	0	3	0
23	1783	0	3	0
47	1784	0	3	0
90	1786	0	3	0
77	1787	0	3	0
77	1788	0	3	0
48	1789	0	3	0
70	1790	0	3	0
54	1791	0	3	0
83	1792	0	3	0
84	1793	0	3	0
82	1794	0	3	0
80	1795	0	3	0
77	1795	0	3	0
78	1796	0	3	0
82	1796	0	3	0
48	1797	0	3	0
83	1798	0	3	0
21	1799	0	3	0
19	1800	0	3	0
75	1801	0	3	0
40	1802	0	3	0
14	1802	0	3	0
54	1804	0	3	0
70	1805	0	3	0
65	1806	0	3	0
82	1807	0	3	0
73	1809	0	3	0
42	1809	0	3	0
67	1809	0	3	0
94	1810	0	3	0
50	1811	0	3	0
47	1812	0	3	0
78	1813	0	3	0
77	1814	0	3	0
83	1817	0	3	0
1	1818	0	3	0
1	1818	0	3	0
19	1818	0	3	0
47	1818	0	3	0
56	1820	0	3	0
48	1822	0	3	0
35	1823	0	3	0
1	1823	0	3	0
48	1824	0	3	0
74	1825	0	3	0
77	1827	0	3	0
77	1828	0	3	0
79	1828	0	3	0
83	1829	0	3	0
[truncated: 998,000+ more rows]
