# Supplementary material for: Optimizing agent-based transmission models for infectious diseases
Source: BMC Bioinformatics. 2015 Jun 2;16(1):183. doi: 10.1186/s12859-015-0612-2 (PMC4450454; doi:10.1186/s12859-015-0612-2)
Supplement: Additional file 2 — Free open source code. Documented C++ code with Makefiles. [file 12859_2015_612_MOESM2_ESM.zip › indismo_software/src/main/resources/lib/tclap/include/tclap/ValuesConstraint.h]

/****************************************************************************** 
 * 
 *  file:  ValuesConstraint.h
 * 
 *  Copyright (c) 2005, Michael E. Smoot
 *  All rights reverved.
 * 
 *  See the file COPYING in the top directory of this distribution for
 *  more information.
 *  
 *  THE SOFTWARE IS PROVIDED _AS IS_, WITHOUT WARRANTY OF ANY KIND, EXPRESS 
 *  OR IMPLIED, INCLUDING BUT NOT LIMITED TO THE WARRANTIES OF MERCHANTABILITY, 
 *  FITNESS FOR A PARTICULAR PURPOSE AND NONINFRINGEMENT. IN NO EVENT SHALL 
 *  THE AUTHORS OR COPYRIGHT HOLDERS BE LIABLE FOR ANY CLAIM, DAMAGES OR OTHER 
 *  LIABILITY, WHETHER IN AN ACTION OF CONTRACT, TORT OR OTHERWISE, ARISING 
 *  FROM, OUT OF OR IN CONNECTION WITH THE SOFTWARE OR THE USE OR OTHER 
 *  DEALINGS IN THE SOFTWARE.  
 *  
 *****************************************************************************/ 

#ifndef TCLAP_VALUESCONSTRAINT_H
#define TCLAP_VALUESCONSTRAINT_H

#include <string>
#include <vector>
#include <tclap/Constraint.h>

#ifdef HAVE_CONFIG_H
#include <config.h>
#else
#define HAVE_SSTREAM
#endif

#if defined(HAVE_SSTREAM)
#include <sstream>
#elif defined(HAVE_STRSTREAM)
#include <strstream>
#else
#error "Need a stringstream (sstream or strstream) to compile!"
#endif

namespace TCLAP {

/**
 * A Constraint that constrains the Arg to only those values specified
 * in the constraint.
 */
template<class T>
class ValuesConstraint : public Constraint<T>
{

	public:

		/**
		 * Constructor. 
		 * \param allowed - vector of allowed values. 
		 */
		ValuesConstraint(std::vector<T>& allowed);	

		/**
		 * Virtual destructor.
		 */
		virtual ~ValuesConstraint() {}

		/**
		 * Returns a description of the Constraint. 
		 */
		virtual std::string description() const;

		/**
		 * Returns the short ID for the Constraint.
		 */
		virtual std::string shortID() const;

		/**
		 * The method used to verify that the value parsed from the command
		 * line meets the constraint.
		 * \param value - The value that will be checked. 
		 */
		virtual bool check(const T& value) const;
	
	protected:

		/**
		 * The list of valid values. 
		 */
		std::vector<T> _allowed;

		/**
		 * The string used to describe the allowed values of this constraint.
		 */
		std::string _typeDesc;

};

template<class T>
ValuesConstraint<T>::ValuesConstraint(std::vector<T>& allowed)
: _allowed(allowed)
{ 
    for ( unsigned int i = 0; i < _allowed.size(); i++ )
    {

#if defined(HAVE_SSTREAM)
        std::ostringstream os;
#elif defined(HAVE_STRSTREAM)
        std::ostrstream os;
#else
#error "Need a stringstream (sstream or strstream) to compile!"
#endif

        os << _allowed[i];

        std::string temp( os.str() ); 

        if ( i > 0 )
			_typeDesc += "|";
        _typeDesc += temp;
    }
}

template<class T>
bool ValuesConstraint<T>::check( const T& val ) const
{
	if ( std::find(_allowed.begin(),_allowed.end(),val) == _allowed.end() )
		return false;
	else 
		return true;
}

template<class T>
std::string ValuesConstraint<T>::shortID() const
{
    return _typeDesc;	
}

template<class T>
std::string ValuesConstraint<T>::description() const
{
    return _typeDesc;	
}


} //namespace TCLAP
#endif 
