# Supplementary material for: Optimizing agent-based transmission models for infectious diseases
Source: BMC Bioinformatics. 2015 Jun 2;16(1):183. doi: 10.1186/s12859-015-0612-2 (PMC4450454; doi:10.1186/s12859-015-0612-2)
Supplement: Additional file 2 — Free open source code. Documented C++ code with Makefiles. [file 12859_2015_612_MOESM2_ESM.zip › indismo_software/src/main/resources/lib/trng-4.15/CMakeLists.txt]

#############################################################################
#  This file is part of the indismo software. 
#  It is free software: you can redistribute it and/or modify
#  it under the terms of the GNU General Public License as published by 
#  the Free Software Foundation, either version 3 of the License, or any 
#  later version.
#  The software is distributed in the hope that it will be useful,
#  but WITHOUT ANY WARRANTY; without even the implied warranty of
#  MERCHANTABILITY or FITNESS FOR A PARTICULAR PURPOSE.  See the
#  GNU General Public License for more details.
#  You should have received a copy of the GNU General Public License,
#  along with the software. If not, see <http://www.gnu.org/licenses/>.
#  see http://www.gnu.org/licenses/.
#
#  Copyright 2014, L.Willem, S.Stijven, P.Beutels, N.Hens & J.Broeckhove, UA.
#############################################################################
#
#  Build trng.
#
#############################################################################

#============================================================================
# Build Google test framework gtest (build only, no install)
#============================================================================
set( SRC
	src/lcg64.cc
	src/lcg64_shift.cc
	src/minstd.cc
	src/mrg2.cc
	src/mrg3.cc
	src/mrg3s.cc
	src/mrg4.cc
	src/mrg5.cc
	src/mrg5s.cc
	src/mt19937.cc
	src/mt19937_64.cc
	src/yarn2.cc
	src/yarn3.cc
	src/yarn3s.cc
	src/yarn4.cc
	src/yarn5.cc
	src/yarn5s.cc
)

add_library( trng STATIC ${SRC} )
unset( SRC )	

#############################################################################
