# Supplementary material for: Optimizing agent-based transmission models for infectious diseases
Source: BMC Bioinformatics. 2015 Jun 2;16(1):183. doi: 10.1186/s12859-015-0612-2 (PMC4450454; doi:10.1186/s12859-015-0612-2)
Supplement: Additional file 2 — Free open source code. Documented C++ code with Makefiles. [file 12859_2015_612_MOESM2_ESM.zip › indismo_software/src/main/resources/lib/trng-4.15/include/trng/config.hpp]

/* src/config.hpp.  Generated from config.hpp.in by configure.  */
/* src/config.hpp.in.  Generated from configure.ac by autoheader.  */

/* Define to 1 if you have BOOST library. */
#define TRNG_HAVE_BOOST 1

/* Define to 1 if you have the `errf' function. */
#define TRNG_HAVE_ERF 1

/* Define to 1 if you have the `erfc' function. */
#define TRNG_HAVE_ERFC 1

/* Define to 1 if you have the `erfcf' function. */
#define TRNG_HAVE_ERFCF 1

/* Define to 1 if you have the `erfcl' function. */
#define TRNG_HAVE_ERFCL 1

/* Define to 1 if you have the `errff' function. */
#define TRNG_HAVE_ERFF 1

/* Define to 1 if you have the `errfl' function. */
#define TRNG_HAVE_ERFL 1

/* Define to 1 if you have the `lgamma' function. */
#define TRNG_HAVE_LGAMMA 1

/* Define to 1 if you have the `lgammaf' function. */
#define TRNG_HAVE_LGAMMAF 1

/* Define to 1 if you have the `lgammal' function. */
#define TRNG_HAVE_LGAMMAL 1

/* Define to 1 if long long is a built-in type. */
#define TRNG_HAVE_LONG_LONG /**/

/* Define to 1 if you have a MPI library. */
/* #undef TRNG_HAVE_MPI */

/* Define if OpenMP is enabled */
#define TRNG_HAVE_OPENMP 1

/* Define to 1 if Intel Threading Building Blocks are available. */
#define TRNG_HAVE_TBB 1

/* Define to 1 if you have the `tgamma' function. */
#define TRNG_HAVE_TGAMMA 1

/* Define to 1 if you have the `tgammaf' function. */
#define TRNG_HAVE_TGAMMAF 1

/* Define to 1 if you have the `tgammal' function. */
#define TRNG_HAVE_TGAMMAL 1

/* TRNG version number. */
#define TRNG_VERSION 4.15
