# Supplementary material for: Optimizing agent-based transmission models for infectious diseases
Source: BMC Bioinformatics. 2015 Jun 2;16(1):183. doi: 10.1186/s12859-015-0612-2 (PMC4450454; doi:10.1186/s12859-015-0612-2)
Supplement: Additional file 2 — Free open source code. Documented C++ code with Makefiles. [file 12859_2015_612_MOESM2_ESM.zip › indismo_software/src/main/resources/lib/trng-4.15/include/trng/constants.hpp]

// Copyright (c) 2000-2014, Heiko Bauke
// All rights reserved.
// 
// Redistribution and use in source and binary forms, with or without
// modification, are permitted provided that the following conditions
// are met:
// 
//   * Redistributions of source code must retain the above copyright
//     notice, this list of conditions and the following disclaimer.  
// 
//   * Redistributions in binary form must reproduce the above
//     copyright notice, this list of conditions and the following
//     disclaimer in the documentation and/or other materials provided
//     with the distribution.  
// 
//   * Neither the name of the copyright holder nor the names of its
//     contributors may be used to endorse or promote products derived
//     from this software without specific prior written permission.
// 
// THIS SOFTWARE IS PROVIDED BY THE COPYRIGHT HOLDERS AND CONTRIBUTORS
// "AS IS" AND ANY EXPRESS OR IMPLIED WARRANTIES, INCLUDING, BUT NOT
// LIMITED TO, THE IMPLIED WARRANTIES OF MERCHANTABILITY AND FITNESS
// FOR A PARTICULAR PURPOSE ARE DISCLAIMED. IN NO EVENT SHALL THE
// COPYRIGHT HOLDERS OR CONTRIBUTORS BE LIABLE FOR ANY DIRECT,
// INDIRECT, INCIDENTAL, SPECIAL, EXEMPLARY, OR CONSEQUENTIAL DAMAGES
// (INCLUDING, BUT NOT LIMITED TO, PROCUREMENT OF SUBSTITUTE GOODS OR
// SERVICES; LOSS OF USE, DATA, OR PROFITS; OR BUSINESS INTERRUPTION)
// HOWEVER CAUSED AND ON ANY THEORY OF LIABILITY, WHETHER IN CONTRACT,
// STRICT LIABILITY, OR TORT (INCLUDING NEGLIGENCE OR OTHERWISE)
// ARISING IN ANY WAY OUT OF THE USE OF THIS SOFTWARE, EVEN IF ADVISED
// OF THE POSSIBILITY OF SUCH DAMAGE.

#if !(defined TRNG_CONSTANTS_HPP)

#define TRNG_CONSTANTS_HPP

#include <trng/cuda.hpp>

#define TRNG_NEW_CONSTANT(type, value, x) \
    TRNG_CUDA_ENABLE \
    static type x() throw () { \
      return value; \
    }

namespace trng {

  namespace math {  

    template<typename T>
    class constants;

    template<> class constants<float> {
    public:
      TRNG_NEW_CONSTANT(float, 0.5f, one_half);
      TRNG_NEW_CONSTANT(float, 3.14159265358979323846264f, pi);
      TRNG_NEW_CONSTANT(float, .915965594177219015054604f, catalan);
      TRNG_NEW_CONSTANT(float, 2.71828182845904523536029f, e);
      TRNG_NEW_CONSTANT(float, .577215664901532860606512f, gamma);
      TRNG_NEW_CONSTANT(float, .693147180559945309417232f, ln_2);
      TRNG_NEW_CONSTANT(float, 1.41421356237309504880169f, sqrt_2);
      TRNG_NEW_CONSTANT(float, 2.50662827463100050241577f, sqrt_2pi);
      TRNG_NEW_CONSTANT(float, 0.3183098861837906715377676f, one_over_pi);
      TRNG_NEW_CONSTANT(float, .707106781186547524400845f, one_over_sqrt_2);
      TRNG_NEW_CONSTANT(float, .398942280401432677939946f, one_over_sqrt_2pi)
      TRNG_NEW_CONSTANT(float, .797884560802865355879892f, sqrt_2_over_pi);
    };
  
    template<> class constants<double> {
    public:
      TRNG_NEW_CONSTANT(double, 0.5, one_half);
      TRNG_NEW_CONSTANT(double, 3.14159265358979323846264, pi);
      TRNG_NEW_CONSTANT(double, .915965594177219015054604, catalan);
      TRNG_NEW_CONSTANT(double, 2.71828182845904523536029, e);
      TRNG_NEW_CONSTANT(double, .577215664901532860606512, gamma);
      TRNG_NEW_CONSTANT(double, .693147180559945309417232, ln_2);
      TRNG_NEW_CONSTANT(double, 1.41421356237309504880169, sqrt_2);
      TRNG_NEW_CONSTANT(double, 2.50662827463100050241577, sqrt_2pi);
      TRNG_NEW_CONSTANT(double, 0.3183098861837906715377676, one_over_pi);
      TRNG_NEW_CONSTANT(double, .707106781186547524400845, one_over_sqrt_2);
      TRNG_NEW_CONSTANT(double, .398942280401432677939946, one_over_sqrt_2pi)
      TRNG_NEW_CONSTANT(double, .797884560802865355879892, sqrt_2_over_pi);
    };
  
    template<> class constants<long double> {
    public:
      TRNG_NEW_CONSTANT(long double, 0.5l, one_half);
      TRNG_NEW_CONSTANT(long double, 3.14159265358979323846264l, pi);
      TRNG_NEW_CONSTANT(long double, .915965594177219015054604l, catalan);
      TRNG_NEW_CONSTANT(long double, 2.71828182845904523536029l, e);
      TRNG_NEW_CONSTANT(long double, .577215664901532860606512l, gamma);
      TRNG_NEW_CONSTANT(long double, .693147180559945309417232l, ln_2);
      TRNG_NEW_CONSTANT(long double, 1.41421356237309504880169l, sqrt_2);
      TRNG_NEW_CONSTANT(long double, 2.50662827463100050241577l, sqrt_2pi);
      TRNG_NEW_CONSTANT(long double, .707106781186547524400845l, one_over_sqrt_2);
      TRNG_NEW_CONSTANT(long double, 0.3183098861837906715377676l, one_over_pi);
      TRNG_NEW_CONSTANT(long double, .398942280401432677939946l, one_over_sqrt_2pi)
      TRNG_NEW_CONSTANT(long double, .797884560802865355879892l, sqrt_2_over_pi);
    };
    
  }

}

#undef TRNG_NEW_CONSTANT

#endif
