# Supplementary material for: Optimizing agent-based transmission models for infectious diseases
Source: BMC Bioinformatics. 2015 Jun 2;16(1):183. doi: 10.1186/s12859-015-0612-2 (PMC4450454; doi:10.1186/s12859-015-0612-2)
Supplement: Additional file 2 — Free open source code. Documented C++ code with Makefiles. [file 12859_2015_612_MOESM2_ESM.zip › indismo_software/src/main/resources/lib/trng-4.15/include/trng/hypergeometric_dist.hpp]

// Copyright (c) 2000-2014, Heiko Bauke
// All rights reserved.
// 
// Redistribution and use in source and binary forms, with or without
// modification, are permitted provided that the following conditions
// are met:
// 
//   * Redistributions of source code must retain the above copyright
//     notice, this list of conditions and the following disclaimer.  
// 
//   * Redistributions in binary form must reproduce the above
//     copyright notice, this list of conditions and the following
//     disclaimer in the documentation and/or other materials provided
//     with the distribution.  
// 
//   * Neither the name of the copyright holder nor the names of its
//     contributors may be used to endorse or promote products derived
//     from this software without specific prior written permission.
// 
// THIS SOFTWARE IS PROVIDED BY THE COPYRIGHT HOLDERS AND CONTRIBUTORS
// "AS IS" AND ANY EXPRESS OR IMPLIED WARRANTIES, INCLUDING, BUT NOT
// LIMITED TO, THE IMPLIED WARRANTIES OF MERCHANTABILITY AND FITNESS
// FOR A PARTICULAR PURPOSE ARE DISCLAIMED. IN NO EVENT SHALL THE
// COPYRIGHT HOLDERS OR CONTRIBUTORS BE LIABLE FOR ANY DIRECT,
// INDIRECT, INCIDENTAL, SPECIAL, EXEMPLARY, OR CONSEQUENTIAL DAMAGES
// (INCLUDING, BUT NOT LIMITED TO, PROCUREMENT OF SUBSTITUTE GOODS OR
// SERVICES; LOSS OF USE, DATA, OR PROFITS; OR BUSINESS INTERRUPTION)
// HOWEVER CAUSED AND ON ANY THEORY OF LIABILITY, WHETHER IN CONTRACT,
// STRICT LIABILITY, OR TORT (INCLUDING NEGLIGENCE OR OTHERWISE)
// ARISING IN ANY WAY OUT OF THE USE OF THIS SOFTWARE, EVEN IF ADVISED
// OF THE POSSIBILITY OF SUCH DAMAGE.

#if !(defined TRNG_HYPERGEOMETRIC_DIST_HPP)

#define TRNG_HYPERGEOMETRIC_DIST_HPP

#include <trng/limits.hpp>
#include <trng/utility.hpp>
#include <trng/math.hpp>
#include <trng/special_functions.hpp>
#include <ostream>
#include <istream>
#include <iomanip>
#include <vector>
#include <algorithm>

namespace trng {

  // non-uniform random number generator class
  class hypergeometric_dist {
  public:
    typedef int result_type;
    class param_type;
    
    class param_type {
    private:
      int n_, // total number of balls in urn
	m_,   // number of "white" balls in urn
	d_,   // number of selected balls
	x_min, x_max;  // minimum and maximum values of random raviable
      std::vector<double> P_;
      
      void calc_probabilities() {
	x_min=std::max(0, d_-n_+m_);
	x_max=std::min(d_, m_);
	P_=std::vector<double>();
	for (int x=x_min; x<=x_max; ++x)
	  P_.push_back(math::exp(math::ln_binomial(static_cast<double>(m_), 
						   static_cast<double>(x))+
				 math::ln_binomial(static_cast<double>(n_-m_), 
						   static_cast<double>(m_-x))));
	// build list with cumulative density function
	for (std::vector<double>::size_type i(1); i<P_.size(); ++i)
	  P_[i]+=P_[i-1];
	for (std::vector<double>::size_type i(0); i<P_.size(); ++i)
	  P_[i]/=P_.back();
      }
      
    public:
      int n() const { return n_; }
      void n(int n_new) { n_=n_new;  calc_probabilities(); }
      int m() const { return m_; }
      void m(int m_new) { m_=m_new;  calc_probabilities(); }
      int d() const { return d_; }
      void d(int d_new) { d_=d_new;  calc_probabilities(); }
      param_type(int n, int m, int d) :
	n_(n), m_(m), d_(d) {
	calc_probabilities();
      }
      friend class hypergeometric_dist;
    };
    
  private:
    param_type P;
    
  public:
    // constructor
    hypergeometric_dist(int n, int m, int d) : P(n, m, d) {
    }
    explicit hypergeometric_dist(const param_type &P) : P(P) {
    }
    // reset internal state
    void reset() { }
    // random numbers
    template<typename R>
    int operator()(R &r) {
      return P.x_min+utility::discrete(utility::uniformoo<double>(r), P.P_.begin(), P.P_.end());
    }
    template<typename R>
    int operator()(R &r, const param_type &p) {
      hypergeometric_dist g(p);
      return g(r);
    }
    // property methods
    int min() const { return P.x_min; }
    int max() const { return P.x_max; }
    param_type param() const { return P; }
    void param(const param_type &P_new) { P=P_new; }
    int n() const { return P.n(); }
    void n(int n_new) { P.n(n_new); }
    int m() const { return P.m(); }
    void m(int m_new) { P.m(m_new); }
    int d() const { return P.d(); }
    void d(int d_new) { P.d(d_new); }
    // probability density function  
    double pdf(int x) const {
      if (x<P.x_min or x>P.x_max)
        return 0.0;
      x-=P.x_min;
      if (x==0)
        return P.P_[0];
      return P.P_[x]-P.P_[x-1];
    }
    // cumulative density function 
    double cdf(int x) const {
      if (x<P.x_min)
        return 0.0;
      if (x>P.x_max)
        return 1.0;
      return P.P_[x-P.x_min];
    }
  };

  // -------------------------------------------------------------------

  // EqualityComparable concept
  inline bool operator==(const hypergeometric_dist::param_type &p1, 
			 const hypergeometric_dist::param_type &p2) {
    return p1.n()==p2.n() and p1.m()==p2.m() and p1.d()==p2.d();
  }
  inline bool operator!=(const hypergeometric_dist::param_type &p1, 
			 const hypergeometric_dist::param_type &p2) {
    return not (p1==p2);
  }
  
  // Streamable concept
  template<typename char_t, typename traits_t>
  std::basic_ostream<char_t, traits_t> &
  operator<<(std::basic_ostream<char_t, traits_t> &out,
	     const hypergeometric_dist::param_type &P) {
    std::ios_base::fmtflags flags(out.flags());
    out.flags(std::ios_base::dec | std::ios_base::fixed |
	      std::ios_base::left);
    out << '('
	<< std::setprecision(17) << P.n() << ' ' << P.m() << ' ' << P.d()
	<< ')';
    out.flags(flags);
    return out;
  }
  
  template<typename char_t, typename traits_t>
  std::basic_istream<char_t, traits_t> &
  operator>>(std::basic_istream<char_t, traits_t> &in,
	     hypergeometric_dist::param_type &P) {
    int n, m, d;
    std::ios_base::fmtflags flags(in.flags());
    in.flags(std::ios_base::dec | std::ios_base::fixed |
	     std::ios_base::left);
    in >> utility::delim('(')
       >> n >> utility::delim(' ')
       >> m >> utility::delim(' ')
       >> d >> utility::delim(')');
    if (in)
      P=hypergeometric_dist::param_type(n, m, d);
    in.flags(flags);
    return in;
  }
  
  // -------------------------------------------------------------------

  // EqualityComparable concept
  inline bool operator==(const hypergeometric_dist &g1, 
			 const hypergeometric_dist &g2) {
    return g1.param()==g2.param();
  }
  inline bool operator!=(const hypergeometric_dist &g1, 
			 const hypergeometric_dist &g2) {
    return g1.param()!=g2.param();
  }
  
  // Streamable concept
  template<typename char_t, typename traits_t>
  std::basic_ostream<char_t, traits_t> &
  operator<<(std::basic_ostream<char_t, traits_t> &out,
	     const hypergeometric_dist &g) {
    std::ios_base::fmtflags flags(out.flags());
    out.flags(std::ios_base::dec | std::ios_base::fixed |
	      std::ios_base::left);
    out << "[hypergeometric " << g.param() << ']';
    out.flags(flags);
    return out;
  }
  
  template<typename char_t, typename traits_t>
  std::basic_istream<char_t, traits_t> &
  operator>>(std::basic_istream<char_t, traits_t> &in,
	     hypergeometric_dist &g) {
    hypergeometric_dist::param_type p;
    std::ios_base::fmtflags flags(in.flags());
    in.flags(std::ios_base::dec | std::ios_base::fixed |
	     std::ios_base::left);
    in >> utility::ignore_spaces()
       >> utility::delim("[hypergeometric ") >> p >> utility::delim(']');
    if (in)
      g.param(p);
    in.flags(flags);
    return in;
  }
  
}

#endif
