# Supplementary material for: Optimizing agent-based transmission models for infectious diseases
Source: BMC Bioinformatics. 2015 Jun 2;16(1):183. doi: 10.1186/s12859-015-0612-2 (PMC4450454; doi:10.1186/s12859-015-0612-2)
Supplement: Additional file 2 — Free open source code. Documented C++ code with Makefiles. [file 12859_2015_612_MOESM2_ESM.zip › indismo_software/src/main/resources/lib/trng-4.15/include/trng/int_math.hpp]

// Copyright (c) 2000-2014, Heiko Bauke
// All rights reserved.
// 
// Redistribution and use in source and binary forms, with or without
// modification, are permitted provided that the following conditions
// are met:
// 
//   * Redistributions of source code must retain the above copyright
//     notice, this list of conditions and the following disclaimer.  
// 
//   * Redistributions in binary form must reproduce the above
//     copyright notice, this list of conditions and the following
//     disclaimer in the documentation and/or other materials provided
//     with the distribution.  
// 
//   * Neither the name of the copyright holder nor the names of its
//     contributors may be used to endorse or promote products derived
//     from this software without specific prior written permission.
// 
// THIS SOFTWARE IS PROVIDED BY THE COPYRIGHT HOLDERS AND CONTRIBUTORS
// "AS IS" AND ANY EXPRESS OR IMPLIED WARRANTIES, INCLUDING, BUT NOT
// LIMITED TO, THE IMPLIED WARRANTIES OF MERCHANTABILITY AND FITNESS
// FOR A PARTICULAR PURPOSE ARE DISCLAIMED. IN NO EVENT SHALL THE
// COPYRIGHT HOLDERS OR CONTRIBUTORS BE LIABLE FOR ANY DIRECT,
// INDIRECT, INCIDENTAL, SPECIAL, EXEMPLARY, OR CONSEQUENTIAL DAMAGES
// (INCLUDING, BUT NOT LIMITED TO, PROCUREMENT OF SUBSTITUTE GOODS OR
// SERVICES; LOSS OF USE, DATA, OR PROFITS; OR BUSINESS INTERRUPTION)
// HOWEVER CAUSED AND ON ANY THEORY OF LIABILITY, WHETHER IN CONTRACT,
// STRICT LIABILITY, OR TORT (INCLUDING NEGLIGENCE OR OTHERWISE)
// ARISING IN ANY WAY OUT OF THE USE OF THIS SOFTWARE, EVEN IF ADVISED
// OF THE POSSIBILITY OF SUCH DAMAGE.

#if !(defined TRNG_INT_MATH_HPP)

#define TRNG_INT_MATH_HPP

#include <cmath>
#include <cassert>
#include <algorithm>
#include <stdexcept>
#include <trng/cuda.hpp>

namespace trng {

  namespace int_math {
    
    TRNG_CUDA_ENABLE
    inline long modulo_invers(long a, long m) {
#if !(defined __CUDA_ARCH__)
      if (a<=0 or m<=1)
	utility::throw_this(std::invalid_argument("invalid argument in trng::int_math::modulo_invers"));
#endif
      long q, flast(0), f(1), m1(m);
      while (a>1) {
	long temp=m1%a;
	q=m1/a;
	m1=a;  a=temp;  temp=f;
	f=flast-q*f;
	flast=temp;
      }
#if !(defined __CUDA_ARCH__)
      if (a==0)
	utility::throw_this(std::runtime_error("no inversive in trng::int_math::modulo_invers"));
#endif
      return f>=0 ? f : f+m;
    }
    
    //------------------------------------------------------------------

    template<int n>
    TRNG_CUDA_ENABLE
    void gauss(long a[n*n], long b[n], long m) {
      // initialize indices
      int rank(0);
      long p[n];
      for (int i(0); i<n; ++i)
	p[i]=i;
      // make matrix triangular
      for (int i(0); i<n; ++i) {
	// search for a pivot element
	if (a[n*p[i]+i]==0l) {
	  // swap rows
	  int j=i+1;
	  while (j<n and a[n*p[j]+i]==0l)
	    j++;
	  if (j<n) {
	    long t=p[i];  p[i]=p[j];  p[j]=t;
	  }
	}
	// is rank small?
	if (a[n*p[i]+i]==0l)
	  break;
	++rank;
	long t=modulo_invers(a[n*p[i]+i], m);
	for (int j(i); j<n; ++j)
	  a[n*p[i]+j]=static_cast<long>
	    ((static_cast<long long>(a[n*p[i]+j])*
	      static_cast<long long>(t))%m);
	b[p[i]]=static_cast<long>
	  ((static_cast<long long>(b[p[i]])*
	    static_cast<long long>(t))%m);
	for (int j(i+1); j<n; ++j) {
	  if (a[n*p[j]+i]!=0l) {
	    t=modulo_invers(a[n*p[j]+i], m);
	    for (int k(i); k<n; ++k) {
	      a[n*p[j]+k]=
		static_cast<long>
		((static_cast<long long>(a[n*p[j]+k])*
		  static_cast<long long>(t))%m);
	      a[n*p[j]+k]-=a[n*p[i]+k];
	      if (a[n*p[j]+k]<0l)
		a[n*p[j]+k]+=m;
	    }
	    b[p[j]]=static_cast<long>
	      ((static_cast<long long>(b[p[j]])*
		static_cast<long long>(t))%m);
	    b[p[j]]-=b[p[i]];
	    if (b[p[j]]<0l)
	      b[p[j]]+=m;
	  }
	}
      }
      // test if a solution exists
#if !(defined __CUDA_ARCH__)
      for (int i(rank); i<n; ++i)
	if (b[p[i]]!=0l)
	  utility::throw_this(std::runtime_error("equations system has no solution trng::int_math::gauss"));
#endif
      // solve triangular system
      for (int i(n-2); i>=0; --i)
	for (int j(i+1); j<n; ++j) {
	  b[p[i]]-=static_cast<long>
	    ((static_cast<long long>(a[n*p[i]+j])*
	      static_cast<long long>(b[p[j]]))%m);
	  if (b[p[i]]<0l)
	    b[p[i]]+=m;
	}
      // sort
      for (int i(0); i<n; ++i)
	p[i]=b[p[i]];
      for (int i(0); i<n; ++i)
	b[i]=p[i];
    }
    
    //------------------------------------------------------------------

    template<int n>
    TRNG_CUDA_ENABLE
    void matrix_mult(const long a[n*n], const long b[n*n],
		     long c[n*n], long m) {
      for (int i(0); i<n; ++i)
	for (int j(0); j<n; ++j) {
	  long long t(0ll);
	  for (int k(0); k<n; ++k) {
	    t+=(static_cast<long long>(a[j*n+k])*
		static_cast<long long>(b[k*n+i]))%m;
	    if (t>=m)
	      t-=m;
	  }
	  c[j*n+i]=static_cast<long>(t);
	}
    }

    //------------------------------------------------------------------

    template<int n>
    TRNG_CUDA_ENABLE
    void matrix_vec_mult(const long a[n*n], const long b[n],
			 long c[n], long m) {
      for (int j(0); j<n; ++j) {
	long long t(0ll);
	for (int k(0); k<n; ++k) {
	  t+=(static_cast<long long>(a[j*n+k])*
	      static_cast<long long>(b[k]))%m;
	  if (t>=m)
	    t-=m;
	}
	c[j]=static_cast<long>(t);
      }
    }

    // ---------------------------------------------------------------

    template<long m>
    struct log2_floor {
      enum { value = 1 + log2_floor<m/2>::value };
    };

    template<>
    struct log2_floor<0> { enum { value = 0 }; };

    template<>
    struct log2_floor<1> { enum { value = 0 }; };
    
    template<long m>
    struct log2_ceil {
      enum { value = (1ul<<log2_floor<m>::value)<m ? 
	     log2_floor<m>::value+1 : log2_floor<m>::value }; 
    };

    // ---------------------------------------------------------------

    template<long m, long r> 
    class modulo_helper;

    template<long m> 
    class modulo_helper<m, 0> {
      static const long e=log2_ceil<m>::value;
      static const long k=(1ul<<e)-m;
      static const unsigned long mask=(1ul<<e)-1ul;
    public:
      TRNG_CUDA_ENABLE
      inline static long modulo(unsigned long long x) {
	if (mask==m) {
	  unsigned long y=(x&mask)+(x>>e);
	  if (y>=m)
	    y-=m;
	  return y;
	} else if (static_cast<long long>(k)*static_cast<long long>(k+2)<=m) {
	  x=(x&mask)+(x>>e)*k;
	  x=(x&mask)+(x>>e)*k;
	  if (x>=m)
	    x-=m;
	  return x;
	} else {
	  return x%m;
	}
      }
    };

    template<long m> 
    class modulo_helper<m, 1> {
      static const long e=log2_ceil<m>::value;
      static const long k=(1ul<<e)-m;
      static const unsigned long mask=(1ul<<e)-1ul;
    public:
      TRNG_CUDA_ENABLE
      inline static long modulo(unsigned long long x) {
	if (mask==m) {
	  unsigned long long y=(x&mask)+(x>>e);
	  if (y>=2ull*m)
	    y-=2ull*m;
	  if (y>=m)
	    y-=m;
	  return y;
	} else if (static_cast<long long>(k)*static_cast<long long>(k+2)<=m) {
	  x=(x&mask)+(x>>e)*k;
	  x=(x&mask)+(x>>e)*k;
	  if (x>=2ull*m) x-=2ull*m; 
	  if (x>=m)
	    x-=m;
	  return x;
	} else {
	  return x%m;
	}
      }
    };

    template<long m> 
    class modulo_helper<m, 2> {
      static const long e=log2_ceil<m>::value;
      static const long k=(1ul<<e)-m;
      static const unsigned long mask=(1ul<<e)-1ul;
    public:
      TRNG_CUDA_ENABLE
      inline static long modulo(unsigned long long x) {
	if (mask==m) {
	  unsigned long long y=(x&mask)+(x>>e);
	  if (y>=4ull*m) y-=4ull*m;
	  if (y>=2ull*m) y-=2ull*m;
	  if (y>=m)
	    y-=m;
	  return y;
	} else if (static_cast<long long>(k)*static_cast<long long>(k+2)<=m) {
	  x=(x&mask)+(x>>e)*k;
	  x=(x&mask)+(x>>e)*k;
	  if (x>=4ull*m) x-=4ull*m; 
	  if (x>=2ull*m) x-=2ull*m; 
	  if (x>=m)
	    x-=m;
	  return x;
	} else {
	  return x%m;
	}
      }
    };
    
    template<long m, long r> 
    TRNG_CUDA_ENABLE
    inline long modulo(unsigned long long x) {
      return modulo_helper<m, log2_floor<r>::value >::modulo(x);
    }
    
    //------------------------------------------------------------------

    template<long m, long b>
    class power {
      unsigned long b_power0[0x10000l], b_power1[0x08000l];

      inline long pow(long n) {
        long long p(1ll), t(b);
        while (n>0) {
          if ((n&0x1)==0x1)
	    p=modulo<m, 1>(p*t);
	  t=modulo<m, 1>(t*t);
          n/=2;
        }
        return static_cast<long>(p);
      }
      // make it non-copyable
      power & operator=(const power &);
      power(const power &);
      
    public:
      power() {
        for (long i(0l); i<0x10000l; ++i)
          b_power0[i]=pow(i);
        for (long i(0l); i<0x08000l; ++i)
          b_power1[i]=pow(i*0x10000l);
      }
      inline long operator()(long n) const {
        return modulo<m, 1>(static_cast<unsigned long long>(b_power1[n>>16])*
    			    static_cast<unsigned long long>(b_power0[n&0xffff]));
      }
      
    };

  }

}

#endif
