# Supplementary material for: Optimizing agent-based transmission models for infectious diseases
Source: BMC Bioinformatics. 2015 Jun 2;16(1):183. doi: 10.1186/s12859-015-0612-2 (PMC4450454; doi:10.1186/s12859-015-0612-2)
Supplement: Additional file 2 — Free open source code. Documented C++ code with Makefiles. [file 12859_2015_612_MOESM2_ESM.zip › indismo_software/src/main/resources/lib/trng-4.15/include/trng/lcg64_shift.cc]

// Copyright (c) 2000-2014, Heiko Bauke
// All rights reserved.
// 
// Redistribution and use in source and binary forms, with or without
// modification, are permitted provided that the following conditions
// are met:
// 
//   * Redistributions of source code must retain the above copyright
//     notice, this list of conditions and the following disclaimer.  
// 
//   * Redistributions in binary form must reproduce the above
//     copyright notice, this list of conditions and the following
//     disclaimer in the documentation and/or other materials provided
//     with the distribution.  
// 
//   * Neither the name of the copyright holder nor the names of its
//     contributors may be used to endorse or promote products derived
//     from this software without specific prior written permission.
// 
// THIS SOFTWARE IS PROVIDED BY THE COPYRIGHT HOLDERS AND CONTRIBUTORS
// "AS IS" AND ANY EXPRESS OR IMPLIED WARRANTIES, INCLUDING, BUT NOT
// LIMITED TO, THE IMPLIED WARRANTIES OF MERCHANTABILITY AND FITNESS
// FOR A PARTICULAR PURPOSE ARE DISCLAIMED. IN NO EVENT SHALL THE
// COPYRIGHT HOLDERS OR CONTRIBUTORS BE LIABLE FOR ANY DIRECT,
// INDIRECT, INCIDENTAL, SPECIAL, EXEMPLARY, OR CONSEQUENTIAL DAMAGES
// (INCLUDING, BUT NOT LIMITED TO, PROCUREMENT OF SUBSTITUTE GOODS OR
// SERVICES; LOSS OF USE, DATA, OR PROFITS; OR BUSINESS INTERRUPTION)
// HOWEVER CAUSED AND ON ANY THEORY OF LIABILITY, WHETHER IN CONTRACT,
// STRICT LIABILITY, OR TORT (INCLUDING NEGLIGENCE OR OTHERWISE)
// ARISING IN ANY WAY OUT OF THE USE OF THIS SOFTWARE, EVEN IF ADVISED
// OF THE POSSIBILITY OF SUCH DAMAGE.

#include <trng/lcg64_shift.hpp>

namespace trng {

  // Uniform random number generator concept

  // Parameter and status classes

  // Equality comparable concept
  bool operator==(const lcg64_shift::parameter_type &P1, 
		  const lcg64_shift::parameter_type &P2) {
    return P1.a==P2.a and P1.b==P2.b;
  }

  bool operator!=(const lcg64_shift::parameter_type &P1, 
		  const lcg64_shift::parameter_type &P2) {
    return not (P1==P2);
  }
  
  // Equality comparable concept
  bool operator==(const lcg64_shift::status_type &S1, 
		  const lcg64_shift::status_type &S2) {
    return S1.r==S2.r;
  }

  bool operator!=(const lcg64_shift::status_type &S1, 
		  const lcg64_shift::status_type &S2) {
    return not (S1==S2);
  }

  const lcg64_shift::parameter_type
  lcg64_shift::Default=parameter_type(18145460002477866997ull, 1ull);
  const lcg64_shift::parameter_type 
  lcg64_shift::LEcuyer1=parameter_type(2862933555777941757ull, 1ull);
  const lcg64_shift::parameter_type 
  lcg64_shift::LEcuyer2=parameter_type(3202034522624059733ull, 1ull);
  const lcg64_shift::parameter_type 
  lcg64_shift::LEcuyer3=parameter_type(3935559000370003845ull, 1ull);

  // Random number engine concept
  lcg64_shift::lcg64_shift(lcg64_shift::parameter_type P) :
    P(P), S() { }

  lcg64_shift::lcg64_shift(unsigned long s, lcg64_shift::parameter_type P) :
    P(P), S() { 
    seed(s);
  }
    
  void lcg64_shift::seed() {
    (*this)=lcg64_shift();
  }
 
  void lcg64_shift::seed(unsigned long s) {
    S.r=s;
  }
  
  void lcg64_shift::seed(lcg64_shift::result_type s) {
    S.r=s;
#if ULONG_LONG_MAX>18446744073709551615ull
    S.r&=0xfffffffffffffffful;
#endif
  }
  
  // Equality comparable concept
  bool operator==(const lcg64_shift &R1, const lcg64_shift &R2) {
    return R1.P==R2.P and R1.S==R2.S;
  }

  bool operator!=(const lcg64_shift &R1, const lcg64_shift &R2) {
    return not (R1==R2);
  }

  // Parallel random number generator concept
  
  // Other useful methods
  const char * const lcg64_shift::name_str="lcg64_shift";
  
  const char * lcg64_shift::name() {
    return name_str;
  }
  
}
