# Supplementary material for: Optimizing agent-based transmission models for infectious diseases
Source: BMC Bioinformatics. 2015 Jun 2;16(1):183. doi: 10.1186/s12859-015-0612-2 (PMC4450454; doi:10.1186/s12859-015-0612-2)
Supplement: Additional file 2 — Free open source code. Documented C++ code with Makefiles. [file 12859_2015_612_MOESM2_ESM.zip › indismo_software/src/main/resources/lib/trng-4.15/include/trng/uniform_int_dist.hpp]

// Copyright (c) 2000-2014, Heiko Bauke
// All rights reserved.
// 
// Redistribution and use in source and binary forms, with or without
// modification, are permitted provided that the following conditions
// are met:
// 
//   * Redistributions of source code must retain the above copyright
//     notice, this list of conditions and the following disclaimer.  
// 
//   * Redistributions in binary form must reproduce the above
//     copyright notice, this list of conditions and the following
//     disclaimer in the documentation and/or other materials provided
//     with the distribution.  
// 
//   * Neither the name of the copyright holder nor the names of its
//     contributors may be used to endorse or promote products derived
//     from this software without specific prior written permission.
// 
// THIS SOFTWARE IS PROVIDED BY THE COPYRIGHT HOLDERS AND CONTRIBUTORS
// "AS IS" AND ANY EXPRESS OR IMPLIED WARRANTIES, INCLUDING, BUT NOT
// LIMITED TO, THE IMPLIED WARRANTIES OF MERCHANTABILITY AND FITNESS
// FOR A PARTICULAR PURPOSE ARE DISCLAIMED. IN NO EVENT SHALL THE
// COPYRIGHT HOLDERS OR CONTRIBUTORS BE LIABLE FOR ANY DIRECT,
// INDIRECT, INCIDENTAL, SPECIAL, EXEMPLARY, OR CONSEQUENTIAL DAMAGES
// (INCLUDING, BUT NOT LIMITED TO, PROCUREMENT OF SUBSTITUTE GOODS OR
// SERVICES; LOSS OF USE, DATA, OR PROFITS; OR BUSINESS INTERRUPTION)
// HOWEVER CAUSED AND ON ANY THEORY OF LIABILITY, WHETHER IN CONTRACT,
// STRICT LIABILITY, OR TORT (INCLUDING NEGLIGENCE OR OTHERWISE)
// ARISING IN ANY WAY OUT OF THE USE OF THIS SOFTWARE, EVEN IF ADVISED
// OF THE POSSIBILITY OF SUCH DAMAGE.

#if !(defined TRNG_UNIFORM_INT_DIST_HPP)

#define TRNG_UNIFORM_INT_DIST_HPP

#include <trng/cuda.hpp>
#include <trng/limits.hpp>
#include <trng/utility.hpp>
#include <ostream>
#include <istream>

namespace trng {

  // uniform random number generator class
  class uniform_int_dist {
  public:
    typedef int result_type;
    class param_type;
    
    class param_type {
    private:
      result_type a_, b_, d_;
      TRNG_CUDA_ENABLE
      result_type d() const { return d_; }
    public:
      TRNG_CUDA_ENABLE
      result_type a() const { return a_; }
      TRNG_CUDA_ENABLE
      void a(result_type a_new) { a_=a_new; d_=b_-a_; }
      TRNG_CUDA_ENABLE
      result_type b() const { return b_; }
      TRNG_CUDA_ENABLE
      void b(result_type b_new) { b_=b_new; d_=b_-a_; }
      TRNG_CUDA_ENABLE
      param_type() :
	a_(0), b_(1), d_(1) {
      }
      TRNG_CUDA_ENABLE
      param_type(result_type a, result_type b) :
	a_(a), b_(b), d_(b-a) {
      }

      friend class uniform_int_dist;

    };
    
  private:
    param_type p;
    
  public:
    // constructor
    TRNG_CUDA_ENABLE
    uniform_int_dist(result_type a, result_type b) : p(a, b) {
    }
    TRNG_CUDA_ENABLE
    explicit uniform_int_dist(const param_type &p) : p(p) {
    }
    // reset internal state
    TRNG_CUDA_ENABLE
    void reset() { }
    // random numbers
    template<typename R>
    TRNG_CUDA_ENABLE
    result_type operator()(R &r) {
      return static_cast<result_type>(p.d()*utility::uniformco<double>(r))+p.a();
    }
    template<typename R>
    TRNG_CUDA_ENABLE
    result_type operator()(R &r, const param_type &p) {
      uniform_int_dist g(p);
      return g(r);
    }
    // property methods
    TRNG_CUDA_ENABLE
    result_type min() const { return p.a(); }
    TRNG_CUDA_ENABLE
    result_type max() const { return p.b()-1; }
    TRNG_CUDA_ENABLE
    param_type param() const { return p; }
    TRNG_CUDA_ENABLE
    void param(const param_type &p_new) { p=p_new; }
    TRNG_CUDA_ENABLE
    result_type a() const { return p.a(); }
    TRNG_CUDA_ENABLE
    void a(result_type a_new) { p.a(a_new); }
    TRNG_CUDA_ENABLE
    result_type b() const { return p.b(); }
    TRNG_CUDA_ENABLE
    void b(result_type b_new) { p.b(b_new); }
    // probability density function  
    TRNG_CUDA_ENABLE
    double pdf(result_type x) const {
      if (x<p.a() or x>=p.b())
	return 0.0;
      return 1.0/p.d();
    }
    // cumulative density function 
    TRNG_CUDA_ENABLE
    double cdf(result_type x) const {
      if (x<p.a())
	return 0;
      if (x>=p.b())
	return 1.0;
      return (x-p.a()+1)/p.d();
    }
    
  };

  // -------------------------------------------------------------------

  // EqualityComparable concept
  TRNG_CUDA_ENABLE
  inline bool operator==(const uniform_int_dist::param_type &p1, 
			 const uniform_int_dist::param_type &p2) {
    return p1.a()==p2.a() and p1.b()==p2.b();
  }
  TRNG_CUDA_ENABLE
  inline bool operator!=(const uniform_int_dist::param_type &p1, 
			 const uniform_int_dist::param_type &p2) {
    return not (p1==p2);
  }
  
  // Streamable concept
  template<typename char_t, typename traits_t>
  std::basic_ostream<char_t, traits_t> &
  operator<<(std::basic_ostream<char_t, traits_t> &out,
	     const uniform_int_dist::param_type &p) {
    std::ios_base::fmtflags flags(out.flags());
    out.flags(std::ios_base::dec | std::ios_base::fixed |
	      std::ios_base::left);
    out << '('
	<< p.a() << ' ' << p.b()
	<< ')';
    out.flags(flags);
    return out;
  }
  
  template<typename char_t, typename traits_t>
  std::basic_istream<char_t, traits_t> &
  operator>>(std::basic_istream<char_t, traits_t> &in,
	     uniform_int_dist::param_type &p) {
    int a, b;
    std::ios_base::fmtflags flags(in.flags());
    in.flags(std::ios_base::dec | std::ios_base::fixed |
	     std::ios_base::left);
    in >> utility::delim('(')
       >> a >> utility::delim(' ')
       >> b >> utility::delim(')');
    if (in)
      p=uniform_int_dist::param_type(a, b);
    in.flags(flags);
    return in;
  }
  
  // -------------------------------------------------------------------

  // EqualityComparable concept
  TRNG_CUDA_ENABLE
  inline bool operator==(const uniform_int_dist &g1, 
			 const uniform_int_dist &g2) {
    return g1.param()==g2.param();
  }
  TRNG_CUDA_ENABLE
  inline bool operator!=(const uniform_int_dist &g1, 
			 const uniform_int_dist &g2) {
    return g1.param()!=g2.param();
  }
  
  // Streamable concept
  template<typename char_t, typename traits_t>
  std::basic_ostream<char_t, traits_t> &
  operator<<(std::basic_ostream<char_t, traits_t> &out,
	     const uniform_int_dist &g) {
    std::ios_base::fmtflags flags(out.flags());
    out.flags(std::ios_base::dec | std::ios_base::fixed |
	      std::ios_base::left);
    out << "[uniform_int " << g.param() << ']';
    out.flags(flags);
    return out;
  }
  
  template<typename char_t, typename traits_t>
  std::basic_istream<char_t, traits_t> &
  operator>>(std::basic_istream<char_t, traits_t> &in,
	     uniform_int_dist &g) {
    uniform_int_dist::param_type p;
    std::ios_base::fmtflags flags(in.flags());
    in.flags(std::ios_base::dec | std::ios_base::fixed |
	     std::ios_base::left);
    in >> utility::ignore_spaces()
       >> utility::delim("[uniform_int ") >> p >> utility::delim(']');
    if (in)
      g.param(p);
    in.flags(flags);
    return in;
  }
  
}

#endif
