# Supplementary material for: Optimizing agent-based transmission models for infectious diseases
Source: BMC Bioinformatics. 2015 Jun 2;16(1):183. doi: 10.1186/s12859-015-0612-2 (PMC4450454; doi:10.1186/s12859-015-0612-2)
Supplement: Additional file 2 — Free open source code. Documented C++ code with Makefiles. [file 12859_2015_612_MOESM2_ESM.zip › indismo_software/src/main/resources/lib/trng-4.15/include/trng/yarn2.cc]

// Copyright (c) 2000-2014, Heiko Bauke
// All rights reserved.
// 
// Redistribution and use in source and binary forms, with or without
// modification, are permitted provided that the following conditions
// are met:
// 
//   * Redistributions of source code must retain the above copyright
//     notice, this list of conditions and the following disclaimer.  
// 
//   * Redistributions in binary form must reproduce the above
//     copyright notice, this list of conditions and the following
//     disclaimer in the documentation and/or other materials provided
//     with the distribution.  
// 
//   * Neither the name of the copyright holder nor the names of its
//     contributors may be used to endorse or promote products derived
//     from this software without specific prior written permission.
// 
// THIS SOFTWARE IS PROVIDED BY THE COPYRIGHT HOLDERS AND CONTRIBUTORS
// "AS IS" AND ANY EXPRESS OR IMPLIED WARRANTIES, INCLUDING, BUT NOT
// LIMITED TO, THE IMPLIED WARRANTIES OF MERCHANTABILITY AND FITNESS
// FOR A PARTICULAR PURPOSE ARE DISCLAIMED. IN NO EVENT SHALL THE
// COPYRIGHT HOLDERS OR CONTRIBUTORS BE LIABLE FOR ANY DIRECT,
// INDIRECT, INCIDENTAL, SPECIAL, EXEMPLARY, OR CONSEQUENTIAL DAMAGES
// (INCLUDING, BUT NOT LIMITED TO, PROCUREMENT OF SUBSTITUTE GOODS OR
// SERVICES; LOSS OF USE, DATA, OR PROFITS; OR BUSINESS INTERRUPTION)
// HOWEVER CAUSED AND ON ANY THEORY OF LIABILITY, WHETHER IN CONTRACT,
// STRICT LIABILITY, OR TORT (INCLUDING NEGLIGENCE OR OTHERWISE)
// ARISING IN ANY WAY OUT OF THE USE OF THIS SOFTWARE, EVEN IF ADVISED
// OF THE POSSIBILITY OF SUCH DAMAGE.

#include <trng/yarn2.hpp>

namespace trng {

  // Uniform random number generator concept

  // Parameter and status classes

  // EqualityComparable concept
  bool operator==(const yarn2::parameter_type &P1,
                  const yarn2::parameter_type &P2) {
    return P1.a1==P2.a1 and P1.a2==P2.a2;
  }

  bool operator!=(const yarn2::parameter_type &P1,
                  const yarn2::parameter_type &P2) {
    return not (P1==P2);
  }

  // Equality comparable concept
  bool operator==(const yarn2::status_type &S1,
                  const yarn2::status_type &S2) {
    return S1.r1==S2.r1 and S1.r2==S2.r2;
  }

  bool operator!=(const yarn2::status_type &S1,
                  const yarn2::status_type &S2) {
    return not (S1==S2);
  }

  const yarn2::parameter_type 
  yarn2::LEcuyer1=parameter_type(1498809829l, 1160990996l);
  const yarn2::parameter_type 
  yarn2::LEcuyer2=parameter_type(46325l, 1084587l);
  
  // Random number engine concept
  yarn2::yarn2(yarn2::parameter_type P) :
    P(P), S() { }

  yarn2::yarn2(unsigned long s, yarn2::parameter_type P) :
    P(P), S() {
    seed(s);
  }

  void yarn2::seed() {
    (*this)=yarn2();
  }

  void yarn2::seed(unsigned long s) {
    long long t=s;
    t%=modulus;
    if (t<0)
      t+=modulus;
    S.r1=static_cast<result_type>(t);
    S.r2=1;
  }

  void yarn2::seed(yarn2::result_type s1, yarn2::result_type s2) {
    S.r1=s1%modulus;
    if (S.r1<0)
      S.r1+=modulus;
    S.r2=s2%modulus;
    if (S.r2<0)
      S.r2+=modulus;
  }

  // Equality comparable concept
  bool operator==(const yarn2 &R1, const yarn2 &R2) {
    return R1.P==R2.P and R1.S==R2.S;
  }

  bool operator!=(const yarn2 &R1, const yarn2 &R2) {
    return not (R1==R2);
  }

  // Other useful methods
  const char * const yarn2::name_str="yarn2";
  
  const char * yarn2::name() {
    return name_str;
  }

  int_math::power<yarn2::modulus, yarn2::gen> yarn2::parameter_type::g;

}
